# Supplementary material for: Integrated Physiological and Transcriptomic Analyses Revealed Improved Cold Tolerance in Cucumber (Cucumis sativus L.) by Exogenous Chitosan Oligosaccharide
Source: Int J Mol Sci. 2023 Mar 25;24(7):6202. doi: 10.3390/ijms24076202 (PMC10094205; doi:10.3390/ijms24076202)
Supplement: Supplementary file 1 [file ijms-24-06202-s001.zip › Additional file 2.xlsx]

## Sheet: Sheet1
Table S1. Summary of all the genes detected in RNA-seq data.
gene_id	chr	start	end	strand	gene_name	transcript_id	GO	KEGG	KO_ENTRY	EC	Description	trans_type	FPKM.L0_1	FPKM.L0_2	FPKM.L0_3	FPKM.L12_1	FPKM.L12_2	FPKM.L12_3	FPKM.L24_1	FPKM.L24_2	FPKM.L24_3	FPKM.L3_1	FPKM.L3_2	FPKM.L3_3	FPKM.LC0_1	FPKM.LC0_2	FPKM.LC0_3	FPKM.LC12_1	FPKM.LC12_2	FPKM.LC12_3	FPKM.LC24_1	FPKM.LC24_2	FPKM.LC24_3	FPKM.LC3_1	FPKM.LC3_2	FPKM.LC3_3	count.L0_1	count.L0_2	count.L0_3	count.L12_1	count.L12_2	count.L12_3	count.L24_1	count.L24_2	count.L24_3	count.L3_1	count.L3_2	count.L3_3	count.LC0_1
CsaV3_1G000010	chr1	22415	23923	-	CsaV3_1G000010	CsaV3_1G000010.1	GO:0003735(structural constituent of ribosome);GO:0005840(ribosome);GO:0006414(translational elongation);GO:0042254(ribosome biogenesis)	03010(Ribosome)	K02942	NA	PREDICTED: 60S acidic ribosomal protein P1 [Cucumis sativus]	NA	66.3709	71.0279	62.3531	84.3439	73.508	76.5048	69.6046	71.5174	84.3534	79.3439	79.3752	78.9012	63.0883	62.9419	61.2959	87.5677	94.7814	85.6056	77.5636	90.9159	98.6508	76.9898	77.497	77.6442	4273	4840	4334	5272	4317	4740	4155	5623	6927	4918	4883	5171	4216
CsaV3_1G000020	chr1	24948	33827	-	CsaV3_1G000020	CsaV3_1G000020.1	GO:0016442(RISC complex);GO:0031047(gene silencing by RNA)	NA	NA	NA	PREDICTED: staphylococcal nuclease domain-containing protein 1 [Cucumis sativus]	NA	66.0733	71.4064	62.0452	52.4508	44.0211	44.9041	76.9397	59.9879	72.026	56.8264	60.7068	61.5908	64.6181	64.7236	73.7478	61.2509	59.2919	54.3392	91.8214	92.13	83.1999	61.0806	62.6586	59.3289	16464	18834	16691	12691	10006	10768	17775	18256	22895	13634	14456	15622	16715
CsaV3_1G000030	chr1	38098	41508	+	CsaV3_1G000030	CsaV3_1G000030.1	GO:0016491(oxidoreductase activity)	00590(Arachidonic acid metabolism);00790(Folate biosynthesis)	K00079	EC:1.1.1.184;EC:1.1.1.189	PREDICTED: (+)-neomenthol dehydrogenase-like [Cucumis sativus]	NA	18.6748	18.6966	19.8693	10.3948	8.68122	8.95123	5.60494	5.01022	6.04251	19.1283	20.2728	19.2953	17.3298	16.6855	16.7338	10.4895	9.81284	9.25491	6.71815	6.74983	7.22777	19.7752	19.4248	18.3536	2476	2624	2844	1338	1050	1142	689	812	1022	2442	2569	2604	2385
CsaV3_1G000040	chr1	42320	47225	-	CsaV3_1G000040	CsaV3_1G000040.1	GO:0006486(protein glycosylation);GO:0016757(transferase activity, transferring glycosyl groups)	NA	NA	NA	PREDICTED: probable beta-1,4-xylosyltransferase IRX10L isoform X1 [Cucumis sativus]	NA	8.21931	8.78159	7.78571	12.8463	8.92968	9.05743	7.82008	6.15231	6.08437	6.82701	8.9491	7.77362	9.40243	8.84054	8.60796	12.8894	11.9191	11.5958	8.26134	9.13809	8.78221	8.81625	9.08329	7.60181	1020	1153	1043	1547	1010	1081	899	932	963	816	1061	982	1211
CsaV3_1G000070	chr1	59513	63138	-	CsaV3_1G000070	CsaV3_1G000070.1	GO:0005515(protein binding);GO:0032008(positive regulation of TOR signaling)	NA	NA	NA	PREDICTED: uncharacterized protein LOC101206361 [Cucumis sativus]	NA	0.981528	1.22917	0.848958	0.688884	0.883911	0.376767	0.479952	0.466428	0.348965	1.05661	0.913508	1.37664	0.920122	1.09177	0.947073	1.13114	1.30988	0.76926	0.320831	0.532436	0.836269	1.95563	2.18777	2.11298	103	137	97	71	85	38	47	60	47	107	92	147	101
CsaV3_1G000080	chr1	63737	67092	-	CsaV3_1G000080	CsaV3_1G000080.1	GO:0015995(chlorophyll biosynthetic process);GO:0046406(magnesium protoporphyrin IX methyltransferase activity)	00860(Porphyrin and chlorophyll metabolism)	K03428	EC:2.1.1.11	PREDICTED: magnesium protoporphyrin IX methyltransferase, chloroplastic [Cucumis sativus]	NA	140.972	145.434	151.768	137.019	145.304	146.557	127.737	129.316	119.16	153.803	138.303	149.901	142.751	146.851	145.584	123.517	131.122	130.595	102.156	96.0986	101.421	131.07	117.099	135.785	29379	32083	34147	27727	27623	29392	24682	32915	31680	30864	27545	31801	30884
CsaV3_1G000090	chr1	68012	78346	+	CsaV3_1G000090	CsaV3_1G000090.1	GO:0003677(DNA binding);GO:0005515(protein binding);GO:0005634(nucleus);GO:0006355(regulation of transcription, DNA-templated);GO:0009725(response to hormone)	04075(Plant hormone signal transduction)	K14486	NA	PREDICTED: auxin response factor 2 [Cucumis sativus]	NA	54.1772	55.0879	52.4169	46.4246	43.2703	42.5807	38.6356	40.036	36.1714	47.7174	47.9121	51.4677	57.1723	59.5413	61.3406	46.0608	48.5015	46.7846	39.241	44.7602	46.403	45.0478	43.7123	42.077	15854	17064	16560	13191	11550	11991	10483	14309	13503	13445	13399	15331	17368
CsaV3_1G000100	chr1	80792	90944	+	CsaV3_1G000100	CsaV3_1G000100.1	GO:0005515(protein binding);GO:0005524(ATP binding);GO:0019538(protein metabolic process)	NA	NA	NA	PREDICTED: ATP-dependent Clp protease ATP-binding subunit clpA homolog CD4B, chloroplastic [Cucumis sativus]	NA	192.961	185.33	194.875	262.262	272.031	278.061	271.446	269.661	261.454	183.142	177.201	184.696	185.078	186.625	183.446	228.535	238.524	242.324	215.971	216.685	232.636	181.191	176.832	180.3	40265	40936	43903	53139	51780	55837	52517	68726	69600	36798	35337	39233	40092
CsaV3_1G000110	chr1	91324	107838	-	CsaV3_1G000110	CsaV3_1G000110.1	GO:0004725(protein tyrosine phosphatase activity);GO:0006470(protein dephosphorylation);GO:0006570(tyrosine metabolic process);GO:0008138(protein tyrosine/serine/threonine phosphatase activity);GO:0009737(response to abscisic acid);GO:0016301(kinase activity);GO:0043622(cortical microtubule organization)	NA	NA	NA	PREDICTED: dual specificity protein phosphatase PHS1 [Cucumis sativus]	NA	9.73723	9.72264	9.86822	7.50453	4.32853	5.25596	5.06799	5.86439	5.22432	9.75036	9.19693	9.25865	9.45031	7.41616	10.5702	7.19065	6.80187	6.35084	6.55697	7.91802	7.75513	10.0734	10.0075	9.74295	1803	1905	1972	1349	731	937	870	1326	1234	1738	1627	1745	1816
CsaV3_1G000130	chr1	109624	115229	+	CsaV3_1G000130	CsaV3_1G000130.1	NA	NA	NA	NA	PREDICTED: uncharacterized protein LOC101207324 [Cucumis sativus]	NA	43.2413	44.9406	37.6554	23.446	21.3649	22.2627	29.1795	21.1541	26.6574	31.9042	43.0015	39.9609	52.1955	55.4083	59.1878	33.8486	25.8246	26.9098	30.1216	27.7256	21.8523	21.3684	22.4418	23.1185	1540	1694	1448	811	694	763	964	920	1211	1094	1464	1449	1930
CsaV3_1G000140	chr1	116383	117541	+	CsaV3_1G000140	CsaV3_1G000140.1	GO:0005506(iron ion binding)	NA	NA	NA	PREDICTED: uncharacterized protein LOC101207574 isoform X1 [Cucumis sativus]	NA	149.873	135.965	152.843	186.334	206.647	199.046	137.58	183.191	140.252	88.4176	79.9555	74.2857	96.9704	96.9683	92.8613	131.17	125.151	136.301	76.3882	75.6662	81.8876	160.208	153.042	153.849	5216	5009	5743	6297	6560	6666	4440	7787	6227	2963	2660	2632	3504
CsaV3_1G000150	chr1	117971	120451	-	CsaV3_1G000150	CsaV3_1G000150.1	GO:0004185(serine-type carboxypeptidase activity);GO:0006508(proteolysis)	NA	NA	NA	hypothetical protein Csa_1G000650 [Cucumis sativus]	NA	6.24558	5.98365	7.23932	1.95104	3.11265	1.31958	2.82399	2.2525	3.81089	4.65523	3.95588	4.67005	3.45785	3.01606	3.80083	2.89189	1.85465	1.95919	2.80572	1.94367	1.40254	6.72902	5.50349	6.13032	749	759	937	227	341	153	314	330	583	538	453	570	431
CsaV3_1G000160	chr1	121467	123328	-	CsaV3_1G000160	CsaV3_1G000160.1	GO:0006633(fatty acid biosynthetic process)	00010(Glycolysis / Gluconeogenesis);00030(Pentose phosphate pathway);00051(Fructose and mannose metabolism);00052(Galactose metabolism);03018(RNA degradation)	K00850	EC:2.7.1.11	PREDICTED: acyl carrier protein 4, chloroplastic [Cucumis sativus]	NA	231.013	219.773	243.641	216.274	254.945	231.468	147.88	217.161	156.099	169.944	152.516	149.617	172.15	185.645	162.09	162.702	164.229	180.973	73.9672	68.6016	82.0902	192.787	192.13	213.838	24846	25021	28291	22587	25013	23958	14747	28527	21418	17600	15677	16381	19221
CsaV3_1G000170	chr1	123768	131578	-	CsaV3_1G000170	CsaV3_1G000170.1	GO:0003723(RNA binding);GO:0006396(RNA processing);GO:0016779(nucleotidyltransferase activity)	NA	NA	NA	PREDICTED: uncharacterized protein LOC101208304 [Cucumis sativus]	NA	7.52225	7.58375	7.7973	6.43639	5.91851	6.08355	4.50205	5.67772	5.46518	7.8498	7.45346	8.45827	5.7923	5.84786	5.18337	6.08415	5.86867	6.77154	4.92406	6.80441	7.47298	7.69964	6.78459	8.28319	1919	2048	2147	1594	1377	1493	1065	1769	1778	1928	1817	2196	1534
CsaV3_1G000180	chr1	124097	126120	+	CsaV3_1G000180	CsaV3_1G000180.1	NA	NA	NA	NA	PREDICTED: mitochondrial phosphate carrier protein 3, mitochondrial-like isoform X2 [Cucumis sativus]	NA	0.878241	1.39226	0.834672	0.546568	0.655934	0.945679	1.4603	2.04916	1.91496	1.35841	1.25443	1.91044	0.814129	0.541511	0.409075	0.464605	0.907016	0.998413	1.3952	2.13479	2.04621	1.1771	1.02848	2.14537	90	151	93	55	62	94	139	256	250	134	123	199	87
CsaV3_1G000200	chr1	137679	146865	-	CsaV3_1G000200	CsaV3_1G000200.1	GO:0009058(biosynthetic process);GO:0016740(transferase activity);GO:0030170(pyridoxal phosphate binding)	00600(Sphingolipid metabolism)	K00654	EC:2.3.1.50	PREDICTED: long chain base biosynthesis protein 2a [Cucumis sativus]	NA	17.9301	17.0171	17.3322	14.7979	13.0292	12.0304	21.2894	19.31	22.5911	36.3411	37.8402	38.5644	18.2914	18.3459	18.992	18.8289	18.9468	19.0849	32.3614	31.4549	31.5673	20.2533	18.7702	19.7595	5376	5401	5610	4308	3564	3471	5918	7071	8640	10491	10842	11769	5693
CsaV3_1G000230	chr1	152752	156335	+	CsaV3_1G000230	CsaV3_1G000230.1	GO:0005515(protein binding)	04120(Ubiquitin mediated proteolysis)	K04649	EC:2.3.2.23	PREDICTED: ubiquitin-conjugating enzyme E2 27 [Cucumis sativus]	NA	42.2312	43.4787	43.0396	28.6778	30.4698	28.8176	23.9144	26.7881	23.6464	41.2308	39.1872	45.1166	44.4347	48.0657	43.993	30.3728	29.6117	27.7135	23.0575	26.2199	24.7433	28.7611	32.5808	31.1021	2696	2938	2967	1778	1775	1771	1416	2089	1926	2535	2391	2932	2945
CsaV3_1G000270	chr1	169774	172053	-	CsaV3_1G000270	CsaV3_1G000270.1	GO:0000178(exosome (RNase complex));GO:0003723(RNA binding)	03018(RNA degradation)	K03679	NA	PREDICTED: exosome complex component RRP4 homolog [Cucumis melo]	NA	1.33264	1.66687	1.15299	2.26569	3.03536	2.71577	0.807867	1.392	0.573835	1.91247	1.2132	1.35872	1.4826	1.48849	1.24745	0.272281	0.719441	0.662005	2.16005	1.33311	3.09647	0.078154	0.238106	0.088069	131	173	122	215	271	256	74	166	72	180	114	136	151
CsaV3_1G000280	chr1	180489	180640	-	CsaV3_1G000280	CsaV3_1G000280.1	NA	NA	NA	NA	hypothetical protein Csa_1G001270 [Cucumis sativus]	NA	13.0574	9.45321	11.7926	26.5159	21.1051	22.6059	11.2356	14.6292	7.43367	22.0981	20.2846	19.0548	16.4909	13.4122	12.7015	19.497	21.3759	20.5741	5.76217	10.0621	10.5563	10.4105	11.9661	12.1592	134	102	130	263	197	222	107	183	97	217	198	198	175
CsaV3_1G000290	chr1	180793	182032	+	CsaV3_1G000290	CsaV3_1G000290.1	GO:0005758(mitochondrial intermembrane space);GO:0072321(chaperone-mediated protein transport)	NA	NA	NA	PREDICTED: mitochondrial import inner membrane translocase subunit TIM8 [Cucumis melo]	NA	29.6295	28.4493	28.2344	48.5136	42.3334	43.513	30.2374	26.9894	26.7068	38.5913	40.0314	36.2434	26.0409	28.3666	24.825	51.8577	47.1558	52.0096	33.1116	40.6537	39.1239	33.7792	29.2553	33.1165	465	473	479	740	606	658	440	518	535	584	601	579	425
CsaV3_1G000300	chr1	184264	186169	+	CsaV3_1G000300	CsaV3_1G000300.1	GO:0016021(integral component of membrane)	NA	NA	NA	PREDICTED: bidirectional sugar transporter SWEET12-like [Cucumis sativus]	NA	0.568807	0.180236	0.213678	0.454333	0.335753	0.370891	2.15973	0.860769	1.53317	0.871466	0.397787	0.555146	0.37125	0.202369	0.20023	0.462753	0.28214	0.416419	2.08608	0.728081	0.28216	0.649928	0.848306	0.71094	56	19	23	44	30	35	196	103	191	82	38	56	38
CsaV3_1G000320	chr1	197789	202641	-	CsaV3_1G000320	CsaV3_1G000320.1	GO:0001522(pseudouridine synthesis);GO:0003723(RNA binding);GO:0009982(pseudouridine synthase activity)	NA	NA	NA	PREDICTED: RNA pseudouridine synthase 7 isoform X2 [Cucumis sativus]	NA	12.6326	15.0925	11.3672	11.5109	9.84747	11.2779	5.25113	6.09769	6.02025	10.7421	9.89889	9.89185	10.3623	11.2349	12.9501	11.6588	9.54858	9.75894	7.72446	8.45619	8.44425	14.2693	13.4118	14.6523	1002	1267	973	886	712	861	386	591	609	820	750	799	853
CsaV3_1G000330	chr1	202949	206546	+	CsaV3_1G000330	CsaV3_1G000330.1	GO:0005515(protein binding)	NA	NA	NA	PREDICTED: membrane-anchored ubiquitin-fold protein 3 [Cucumis sativus]	NA	27.9086	25.6539	25.7598	21.7501	25.4517	20.4427	16.1284	12.5416	17.0704	26.8254	28.3525	27.5972	26.1129	26.9911	25.2044	28.8089	23.7784	24.8264	22.755	20.887	19.6712	31.1526	29.5634	25.6364	1385	1348	1380	1048	1152	977	742	761	1081	1282	1345	1394	1346
CsaV3_1G000340	chr1	208308	223084	-	CsaV3_1G000340	CsaV3_1G000340.1	NA	NA	NA	NA	PREDICTED: uncharacterized protein LOC101222073 [Cucumis sativus]	NA	16.8519	16.6116	15.3285	12.9645	11.5373	12.2781	10.8933	10.6317	10.0344	13.0104	14.2811	15.4943	18.416	18.4753	17.9407	13.6649	13.9927	12.5453	10.5129	12.4364	10.4532	14.7508	12.3871	13.5289	2787	2908	2737	2082	1741	1954	1671	2148	2117	2072	2257	2609	3162
CsaV3_1G000360	chr1	224637	227017	-	CsaV3_1G000360	CsaV3_1G000360.1	GO:0016747(transferase activity, transferring acyl groups other than amino-acyl groups)	00073(Cutin, suberine and wax biosynthesis)	K15400	EC:2.3.1.188	PREDICTED: omega-hydroxypalmitate O-feruloyl transferase [Cucumis sativus]	NA	0.386183	0.770803	0.387121	0.615223	0.329178	0.588822	3.44778	1.1313	3.44342	10.4086	9.94923	8.7442	2.70307	3.12201	2.9655	1.51389	2.14504	2.18978	8.77294	3.35201	2.67354	4.42532	6.86555	5.38138	56	118	61	86	44	82	459	199	631	1439	1365	1278	403
CsaV3_1G000370	chr1	228052	228721	-	CsaV3_1G000370	CsaV3_1G000370.1	NA	NA	NA	NA	hypothetical protein Csa_1G001370 [Cucumis sativus]	NA	2.52995	3.76286	3.73632	1.43222	1.93668	1.39303	1.67249	0.935157	2.82182	1.59984	1.42367	1.64253	2.28829	2.3913	1.83469	1.27213	1.50912	1.95555	1.75034	3.13579	2.19384	1.94226	2.05585	2.13402	55	87	88	31	39	30	34	25	79	34	30	37	52
CsaV3_1G000380	chr1	229341	234264	-	CsaV3_1G000380	CsaV3_1G000380.1	NA	NA	NA	NA	PREDICTED: protein DEK [Cucumis sativus]	NA	44.1477	40.7157	38.5694	34.9134	31.9119	31.7492	29.4617	26.9932	27.7208	39.5781	37.6052	38.3433	42.5433	38.7855	42.1598	34.7208	37.657	37.2494	37.423	39.4012	39.9636	46.017	45.3595	39.9427	5453	5324	5144	4188	3596	3774	3374	4072	4368	4707	4439	4821	5455
CsaV3_1G000390	chr1	237441	240113	+	CsaV3_1G000390	CsaV3_1G000390.1	GO:0003677(DNA binding);GO:0005515(protein binding)	NA	NA	NA	PREDICTED: SWI/SNF complex subunit SWI3A isoform X1 [Cucumis sativus]	NA	14.9308	15.2914	15.1889	9.94845	8.973	8.02526	7.94133	7.19695	9.28567	12.281	12.9352	12.7831	17.13	16.1497	16.0818	12.7182	12.2327	11.6083	9.6942	8.58865	9.39471	12.4281	11.9211	11.2678	1703	1847	1871	1102	934	881	840	1003	1352	1349	1410	1485	2029
CsaV3_1G000400	chr1	240899	244669	+	CsaV3_1G000400	CsaV3_1G000400.1	GO:0000166(nucleotide binding);GO:0031422(RecQ helicase-Topo III complex)	NA	NA	NA	PREDICTED: recQ-mediated genome instability protein 1 isoform X1 [Cucumis sativus]	NA	2.82475	2.82544	2.88758	2.62153	2.36545	2.3574	1.84774	1.921	1.47518	4.14287	3.26651	3.05348	2.90214	2.63341	2.51754	2.37056	3.32506	2.03436	1.55827	2.65973	2.17596	3.48979	3.64238	3.04916	343	363	378	309	262	275	208	285	228	484	379	377	365
CsaV3_1G000410	chr1	245887	246608	-	CsaV3_1G000410	CsaV3_1G000410.1	NA	NA	NA	NA	PREDICTED: HVA22-like protein e [Cucumis sativus]	NA	19.8892	24.4259	23.1916	11.0958	8.43332	9.51728	15.8869	10.0644	13.3238	18.9786	19.3265	14.9288	24.7159	30.2473	23.7731	12.7065	11.4398	13.3194	16.2565	12.2293	9.90486	16.724	16.0254	16.6105	477	619	600	258	185	220	353	295	407	438	443	364	615
CsaV3_1G000420	chr1	248715	250479	-	CsaV3_1G000420	CsaV3_1G000420.1	NA	NA	NA	NA	PREDICTED: ribosomal RNA-processing protein 14-C [Cucumis sativus]	NA	18.8969	17.4234	17.2846	8.51136	7.91404	9.34502	7.35574	6.71536	7.87303	14.4934	12.9731	14.9194	19.1697	17.3439	19.0015	10.7636	9.4733	10.5416	7.64677	8.43939	8.64499	13.9316	12.8646	14.1858	2237	2183	2209	979	855	1065	808	971	1189	1652	1468	1798	2356
CsaV3_1G000430	chr1	252445	255087	-	CsaV3_1G000430	CsaV3_1G000430.1	GO:0030001(metal ion transport);GO:0046872(metal ion binding)	NA	NA	NA	PREDICTED: uncharacterized protein LOC101211886 [Cucumis sativus]	NA	22.8069	23.2237	22.1562	8.24146	10.5891	8.10839	6.13896	6.84006	4.67642	18.0017	16.5548	19.7769	19.2975	19.6184	23.5723	10.2313	8.48753	7.96499	4.30537	6.08105	7.15844	21.4061	21.9424	20.0951	3348	3609	3511	1175	1418	1146	836	1227	876	2545	2323	2955	2941
CsaV3_1G000450	chr1	262037	265447	+	CsaV3_1G000450	CsaV3_1G000450.1	GO:0003677(DNA binding);GO:0005634(nucleus)	NA	NA	NA	PREDICTED: squamosa promoter-binding-like protein 13A [Cucumis sativus]	NA	3.11726	3.27581	4.01164	2.3941	2.43168	2.22116	1.70884	1.37582	1.50386	2.8905	2.36172	2.7603	2.07613	2.7248	2.40158	3.32781	2.06396	2.1264	1.9991	1.83689	2.56036	3.76052	3.30348	3.40719	457	508	634	341	325	313	232	246	281	408	331	412	316
CsaV3_1G000460	chr1	267723	271586	-	CsaV3_1G000460	CsaV3_1G000460.1	NA	NA	NA	NA	PREDICTED: gamma carbonic anhydrase-like 2, mitochondrial [Cucumis sativus]	NA	71.4679	79.4663	72.8906	49.869	51.7207	51.8152	66.7873	65.9624	67.7366	66.2923	69.2395	65.32	63.5105	66.6951	66.1974	52.6359	52.9501	54.4633	61.3795	62.1525	57.1018	68.1414	67.133	70.6653	6906	8128	7604	4679	4559	4818	5984	7785	8350	6168	6394	6425	6371
CsaV3_1G000470	chr1	272275	274088	-	CsaV3_1G000470	CsaV3_1G000470.1	NA	NA	NA	NA	PREDICTED: uncharacterized protein LOC101212373 [Cucumis sativus]	NA	28.2335	30.7213	30.9713	28.7611	27.0335	25.3864	14.2952	13.3462	12.9407	42.1622	45.4133	44.8022	38.4023	40.0894	39.2962	28.1098	31.1766	28.1536	13.5197	14.2182	15.6473	35.2198	38.6481	40.1994	3435	3956	4068	3397	3000	2972	1613	1983	2009	4939	5279	5548	4850
CsaV3_1G000480	chr1	276299	282471	+	CsaV3_1G000480	CsaV3_1G000480.1	GO:0005515(protein binding)	04626(Plant-pathogen interaction)	K13436	EC:2.7.11.1	PREDICTED: CBS domain-containing protein CBSCBSPB5 isoform X1 [Cucumis sativus]	NA	52.1404	50.2953	50.3205	33.8929	33.7086	32.0702	27.9929	33.2317	29.6326	36.7482	34.2982	33.2653	49.28	46.167	46.5035	29.6856	31.3854	31.2937	25.4455	24.8412	26.6968	42.3087	36.8943	37.1994	10185	10399	10612	6429	6006	6029	5070	7928	7384	6912	6403	6615	9993
CsaV3_1G000490	chr1	283549	285331	+	CsaV3_1G000490	CsaV3_1G000490.1	GO:0008152(metabolic process);GO:0016788(hydrolase activity, acting on ester bonds)	00562(Inositol phosphate metabolism);00564(Glycerophospholipid metabolism);00565(Ether lipid metabolism)	K01114	EC:3.1.4.3	PREDICTED: non-specific phospholipase C6 [Cucumis sativus]	NA	23.6591	21.8572	23.8126	50.2702	50.4166	48.8499	18.6387	28.3182	18.1855	63.4404	61.1804	59.7537	20.9252	23.9318	22.1582	39.6088	38.2155	37.5398	10.3318	13.3678	16.2425	62.9842	59.6388	65.6627	2475	2421	2690	5106	4811	4918	1808	3618	2427	6390	6116	6363	2273
CsaV3_1G000500	chr1	285093	287430	-	CsaV3_1G000500	CsaV3_1G000500.1	GO:0016592(mediator complex)	00562(Inositol phosphate metabolism);00564(Glycerophospholipid metabolism);00565(Ether lipid metabolism)	K01114	EC:3.1.4.3	PREDICTED: mediator of RNA polymerase II transcription subunit 30 [Cucumis sativus]	NA	15.1608	15.8752	16.4527	20.3792	21.5553	21.3384	9.69381	13.5769	12.2099	22.2436	22.2495	19.8869	9.32392	11.531	9.42301	20.3945	19.076	20.0812	9.36359	10.4794	13.7284	38.5962	34.3291	38.9958	1523	1688	1785	1988	1975	2063	903	1666	1565	2152	2136	2034	973
CsaV3_1G000510	chr1	291180	294979	+	CsaV3_1G000510	CsaV3_1G000510.1	NA	NA	NA	NA	PREDICTED: uncharacterized protein LOC101223022 [Cucumis sativus]	NA	0.202604	0.23516	0.173471	0.470999	0.261803	0.321716	0.211595	0.234348	0.433822	0.350706	0.563932	0.425897	0.192949	0.212034	0.141182	0.631125	0.713053	0.415903	0.635528	0.476718	0.43548	0.519757	0.395626	0.382838	45	55	42	101	53	69	44	64	122	75	119	96	45
CsaV3_1G000520	chr1	296768	302062	+	CsaV3_1G000520	CsaV3_1G000520.1	GO:0046982(protein heterodimerization activity)	NA	NA	NA	PREDICTED: nuclear transcription factor Y subunit C-1-like [Cucumis sativus]	NA	36.9385	33.9676	38.0245	30.5615	31.1324	28.2448	30.5887	34.9457	33.5474	35.0688	31.6739	30.0751	29.3118	31.3625	28.3276	29.6475	33.1236	31.7763	28.132	26.302	29.1325	40.8613	40.3469	43.672	3584	3489	3984	2880	2756	2638	2752	4142	4153	3277	2937	2971	2953
CsaV3_1G000550	chr1	310653	319106	-	CsaV3_1G000550	CsaV3_1G000550.1	GO:0009630(gravitropism)	00650(Butanoate metabolism);00660(C5-Branched dibasic acid metabolism);00290(Valine, leucine and isoleucine biosynthesis);00770(Pantothenate and CoA biosynthesis)	K01652	EC:2.2.1.6	PREDICTED: acetolactate synthase 3, chloroplastic [Cucumis sativus]	NA	24.4101	24.5606	26.0008	22.9299	26.7149	23.4279	14.5076	15.1963	13.4374	31.5805	29.6709	31.5141	31.1976	32.6064	31.5164	21.1349	22.6533	22.0315	13.2204	16.2441	17.0737	22.5106	21.9717	25.8715	8628	9189	9922	7870	8613	7969	4755	6560	6059	10748	10022	11339	11447
CsaV3_1G000570	chr1	328021	329952	+	CsaV3_1G000570	CsaV3_1G000570.1	GO:0005515(protein binding)	NA	NA	NA	PREDICTED: F-box protein At1g67340-like [Cucumis sativus]	NA	5.61475	5.36002	5.9007	27.242	24.7834	29.8004	9.38823	11.1721	11.3606	18.231	18.1032	18.8063	5.34116	4.96155	5.64896	20.1394	21.7826	21.4421	11.3728	13.3832	11.7145	24.7968	22.067	24.8151	650	656	737	3058	2614	3316	1007	1578	1676	2030	2000	2214	641
CsaV3_1G000580	chr1	333631	341234	+	CsaV3_1G000580	CsaV3_1G000580.1	GO:0003993(acid phosphatase activity);GO:0006771(riboflavin metabolic process);GO:0019497(hexachlorocyclohexane metabolic process);GO:0046872(metal ion binding)	NA	NA	NA	PREDICTED: nucleotide pyrophosphatase/phosphodiesterase-like [Cucumis sativus]	NA	2.49001	2.8237	2.69493	3.50943	3.40262	3.52231	5.25972	4.09328	4.32821	4.29707	3.8607	3.80477	4.39198	3.03552	3.2323	3.94528	3.68038	4.49027	6.3193	5.60993	5.26364	4.81982	5.33436	4.69063	391	469	456	534	487	532	765	784	866	649	579	607	715
CsaV3_1G000590	chr1	338572	349281	-	CsaV3_1G000590	CsaV3_1G000590.1	GO:0005634(nucleus);GO:0005737(cytoplasm);GO:0061015(snRNA import into nucleus)	03013(RNA transport)	K13151	NA	hypothetical protein Csa_1G002050 [Cucumis sativus]	NA	4.36118	4.29738	3.65836	3.94835	4.29403	3.29974	4.0648	2.96908	3.55854	7.23271	6.10407	6.33041	5.39684	4.04971	4.26182	3.78224	4.69563	4.94995	5.90583	6.53	4.43717	5.06266	5.83347	6.43108	714	745	647	628	642	520	617	594	744	1140	955	1055	917
CsaV3_1G000600	chr1	349622	353054	-	CsaV3_1G000600	CsaV3_1G000600.1	NA	NA	NA	NA	PREDICTED: SNF1-related protein kinase regulatory subunit gamma-1 [Cucumis sativus]	NA	2.54306	1.84403	1.92372	5.51367	4.46856	3.37325	41.0164	23.1602	35.9701	1.15879	1.14418	1.87437	2.80897	3.194	3.49519	11.213	10.4121	7.37488	68.1268	61.2389	22.2182	1.4573	1.47498	0.885482	391	300	320	823	627	499	5845	4348	7053	172	169	294	449
CsaV3_1G000620	chr1	354128	357620	+	CsaV3_1G000620	CsaV3_1G000620.1	NA	NA	NA	NA	PREDICTED: uncharacterized protein LOC101215024 [Cucumis sativus]	NA	43.2485	42.787	40.7757	12.3423	12.4746	13.8571	16.9246	13.799	15.0054	28.8823	30.9494	28.5183	49.2522	45.9385	47.6955	16.8387	15.168	13.4672	16.5823	14.3433	11.358	29.3631	32.6086	27.7696	3147	3296	3203	872	828	971	1142	1227	1393	2024	2152	2113	3720
CsaV3_1G000640	chr1	366929	373363	+	CsaV3_1G000640	CsaV3_1G000640.1	GO:0005732(small nucleolar ribonucleoprotein complex);GO:0006364(rRNA processing);GO:0034457(Mpp10 complex)	03008(Ribosome biogenesis in eukaryotes)	K14559	NA	PREDICTED: U3 small nucleolar ribonucleoprotein protein MPP10 [Cucumis sativus]	NA	6.8957	7.4507	5.5929	18.6783	18.4581	17.5219	18.0853	20.5928	19.9793	13.5106	16.0373	16.3592	8.42431	6.49051	7.55481	20.4043	21.0917	19.7818	23.1488	27.1035	26.2023	10.4111	9.98773	8.65479	1035	1184	907	2722	2527	2531	2517	3775	3825	1953	2300	2500	1313
CsaV3_1G000660	chr1	378802	389948	-	CsaV3_1G000660	CsaV3_1G000660.1	NA	NA	NA	NA	PREDICTED: uncharacterized protein LOC101215740 isoform X2 [Cucumis sativus]	NA	4.36845	3.65919	3.80155	18.6134	18.3247	14.6906	16.4158	19.9223	19.4408	3.67732	3.21179	3.77802	4.28735	4.33819	3.92449	20.4746	22.6885	21.4429	14.5239	22.7838	27.0628	3.93265	3.76494	4.61233	1053	933	989	4354	4026	3405	3666	5861	5974	853	740	927	1072
CsaV3_1G000670	chr1	394824	398213	+	CsaV3_1G000670	CsaV3_1G000670.1	GO:0004055(argininosuccinate synthase activity);GO:0005524(ATP binding);GO:0006522(alanine metabolic process);GO:0006526(arginine biosynthetic process);GO:0006531(aspartate metabolic process);GO:0006560(proline metabolic process)	00250(Alanine, aspartate and glutamate metabolism);00220(Arginine biosynthesis)	K01940	EC:6.3.4.5	hypothetical protein Csa_1G002130 [Cucumis sativus]	NA	223.952	260.836	208.24	100.466	89.2977	100.589	365.06	199.104	323.605	167.079	160.484	181.294	313.879	272.012	278.524	106.476	111.881	95.1101	475.692	476.968	431.402	101.372	87.1517	102.702	33322	41082	33452	14515	12120	14403	50362	36183	61425	23938	22820	27460	48482
CsaV3_1G000680	chr1	407157	411061	+	CsaV3_1G000680	CsaV3_1G000680.1	NA	03008(Ribosome biogenesis in eukaryotes)	K14564	NA	PREDICTED: nucleolar protein 56 [Cucumis sativus]	NA	54.4314	56.3557	49.7696	82.0086	76.3237	79.6427	95.8494	93.7784	92.4769	96.8777	101.987	101.561	70.4906	60.8963	64.9419	94.3996	104.051	98.5741	109.221	102.943	114.912	73.8651	77.8081	69.5912	8344	9144	8237	12206	10672	11748	13622	17557	18084	14299	14940	15847	11217
CsaV3_1G000690	chr1	411387	414207	+	CsaV3_1G000690	CsaV3_1G000690.1	GO:0004017(adenylate kinase activity);GO:0005524(ATP binding);GO:0006144(purine nucleobase metabolic process);GO:0016776(phosphotransferase activity, phosphate group as acceptor);GO:0046034(ATP metabolic process)	00230(Purine metabolism);00730(Thiamine metabolism)	K00939	EC:2.7.4.3	PREDICTED: adenylate kinase 4-like [Cucumis sativus]	NA	0.942528	0.839326	1.33992	1.63878	2.71969	1.85357	2.2684	2.196	2.34675	1.12148	1.75749	1.29427	1.23197	0.905345	1.19011	2.19828	2.18424	1.03885	2.64108	1.86123	1.86196	1.22361	2.56408	1.61347	94	89	144	159	247	178	210	267	298	108	168	132	128
CsaV3_1G000700	chr1	417967	422027	-	CsaV3_1G000700	CsaV3_1G000700.1	GO:0004177(aminopeptidase activity);GO:0006508(proteolysis);GO:0008270(zinc ion binding)	NA	NA	NA	PREDICTED: probable aspartyl aminopeptidase [Cucumis sativus]	NA	33.0716	36.2719	30.2878	24.0338	19.2348	20.2906	27.5385	19.6797	26.9693	38.8443	38.1422	44.4758	40.5816	40.4456	44.6918	27.6568	29.0241	26.6514	37.3978	33.1309	30.2456	21.5039	19.1103	20.5903	3234	3754	3197	2282	1716	1909	2497	2350	3364	3657	3564	4427	4119
CsaV3_1G000710	chr1	422519	426993	-	CsaV3_1G000710	CsaV3_1G000710.1	GO:0004177(aminopeptidase activity);GO:0006508(proteolysis);GO:0008270(zinc ion binding)	NA	NA	NA	PREDICTED: probable aspartyl aminopeptidase [Cucumis sativus]	NA	10.0842	11.1406	11.0273	14.3613	12.3007	12.2711	8.70275	8.65608	9.60689	7.16744	6.91361	6.29855	6.77787	5.46096	6.59387	12.7807	15.3967	15.1398	12.2507	12.123	13.9518	4.06135	3.93253	4.80807	978	1144	1155	1353	1088	1145	783	1026	1189	670	641	622	683
CsaV3_1G000720	chr1	428413	430044	+	CsaV3_1G000720	CsaV3_1G000720.1	GO:0005743(mitochondrial inner membrane);GO:0006850(mitochondrial pyruvate transmembrane transport)	NA	NA	NA	PREDICTED: mitochondrial pyruvate carrier 1-like [Cucumis sativus]	NA	6.98907	7.35569	8.79912	19.266	16.8586	20.8518	22.3691	17.906	23.8609	8.37572	7.20672	8.24879	8.33998	9.59201	7.62939	26.6617	29.4891	28.8105	29.226	22.3862	23.7395	8.16247	8.28886	8.17201	415	463	564	1111	913	1191	1231	1298	1807	479	409	499	514
CsaV3_1G000730	chr1	433234	440378	+	CsaV3_1G000730	CsaV3_1G000730.1	GO:0005515(protein binding)	NA	NA	NA	PREDICTED: transcription factor GTE10 isoform X2 [Cucumis sativus]	NA	25.6787	29.1643	26.6561	29.7212	29.4767	27.2008	38.2189	29.8242	34.4965	18.945	20.3338	21.6542	32.6368	25.2901	27.0282	40.3755	39.5588	39.0147	48.8663	53.6866	43.6299	24.3389	23.8843	22.2746	5083	6111	5697	5713	5323	5182	7015	7211	8711	3611	3847	4364	6707
CsaV3_1G000740	chr1	433361	446871	-	CsaV3_1G000740	CsaV3_1G000740.1	GO:0003676(nucleic acid binding)	NA	NA	NA	PREDICTED: uncharacterized protein LOC101217647 [Cucumis sativus]	NA	6.85609	5.88683	6.33774	11.8031	10.6252	10.8552	15.2473	14.5612	16.1294	7.47779	6.76563	8.16327	7.35042	8.08056	7.51692	15.7543	16.5311	15.6797	15.7597	18.2166	19.4331	7.88333	8.74463	8.0902	4570	4153	4561	7638	6460	6962	9422	11853	13713	4799	4309	5538	5086
CsaV3_1G000760	chr1	450196	483763	-	CsaV3_1G000760	CsaV3_1G000760.1	GO:0000148(1,3-beta-D-glucan synthase complex);GO:0003843(1,3-beta-D-glucan synthase activity);GO:0005982(starch metabolic process);GO:0005985(sucrose metabolic process);GO:0006075((1->3)-beta-D-glucan biosynthetic process)	NA	NA	NA	PREDICTED: callose synthase 10 [Cucumis sativus]	NA	16.5284	15.4839	15.44	13.6739	11.6808	11.6465	17.4399	14.7004	21.2748	12.722	15.7124	13.407	17.7377	21.0424	17.5619	14.991	13.2005	14.0373	20.8878	21.0236	17.8658	15.7778	17.9628	14.6071	7316	7255	7379	5877	4717	4961	7157	7947	12013	5422	6647	6041	8151
CsaV3_1G000780	chr1	487333	489820	-	CsaV3_1G000780	CsaV3_1G000780.1	GO:0005345(purine nucleobase transmembrane transporter activity);GO:0006863(purine nucleobase transport);GO:0016020(membrane);GO:0055085(transmembrane transport)	NA	NA	NA	PREDICTED: adenine/guanine permease AZG2 [Cucumis sativus]	NA	1.32585	1.09261	1.62589	1.65748	1.22349	1.65032	1.34146	1.52588	0.989739	1.46443	1.42124	1.31361	0.735093	0.853683	0.837878	1.41121	1.39758	1.12363	1.28832	1.35756	1.69126	1.49195	1.28973	1.92379	222	193	293	269	187	265	208	311	211	236	227	224	128
CsaV3_1G000790	chr1	495596	503020	+	CsaV3_1G000790	CsaV3_1G000790.1	GO:0005515(protein binding)	03040(Spliceosome)	K12872	NA	PREDICTED: kelch domain-containing protein 4 [Cucumis sativus]	NA	6.00142	5.23877	4.93032	6.27514	6.76739	5.45604	5.09713	4.06067	4.71522	7.52736	8.26008	9.18641	6.38699	6.26622	6.29794	6.39057	7.58339	7.4852	5.21663	6.39519	8.03317	8.43661	6.74364	7.64336	1026	948	910	1042	1056	898	808	848	1029	1239	1350	1599	1134
CsaV3_1G000800	chr1	503860	512315	+	CsaV3_1G000800	CsaV3_1G000800.1	GO:0003676(nucleic acid binding)	NA	NA	NA	PREDICTED: uncharacterized protein LOC101218367 [Cucumis sativus]	NA	6.64287	6.51854	6.01992	4.99459	4.88471	5.57399	5.40322	6.21481	6.46866	4.75025	4.91654	5.51377	5.09276	4.89894	4.64731	5.69885	5.38315	5.66904	6.95959	9.92158	11.2169	3.01345	2.86795	2.90449	1812	1883	1773	1323	1216	1464	1367	2071	2251	1248	1282	1531	1443
CsaV3_1G000820	chr1	512815	516542	-	CsaV3_1G000820	CsaV3_1G000820.1	GO:0003824(catalytic activity);GO:0051536(iron-sulfur cluster binding)	NA	NA	NA	PREDICTED: elongator complex protein 3 [Cucumis sativus]	NA	43.0943	43.5279	44.3584	34.6272	36.2646	32.1027	51.7231	44.0732	50.2789	40.5219	46.4473	43.9944	50.7113	50.8857	53.3174	36.9106	40.2651	37.4027	52.5925	51.2041	45.4587	23.1513	22.0499	26.4419	5898	6306	6555	4602	4528	4228	6564	7367	8779	5340	6075	6129	7205
CsaV3_1G000830	chr1	517369	520358	+	CsaV3_1G000830	CsaV3_1G000830.1	GO:0008152(metabolic process);GO:0016787(hydrolase activity)	00740(Riboflavin metabolism)	K20884	EC:2.7.1.26;EC:3.1.3.102	PREDICTED: haloacid dehalogenase-like hydrolase domain-containing protein At3g48420 [Cucumis sativus]	NA	291.295	267.849	306.574	316.644	359.949	332.44	226.24	282.361	226.596	209.472	195.853	178.96	265.918	290.348	248.476	218.254	218.524	231.167	136.96	117.564	116.391	213.893	229.766	227.323	18751	18251	21306	19792	21136	20594	13503	22200	18608	12984	12049	11727	17770
CsaV3_1G000840	chr1	521109	522380	+	CsaV3_1G000840	CsaV3_1G000840.1	GO:0016747(transferase activity, transferring acyl groups other than amino-acyl groups)	00940(Phenylpropanoid biosynthesis);00945(Stilbenoid, diarylheptanoid and gingerol biosynthesis);00941(Flavonoid biosynthesis)	K13065	EC:2.3.1.133	PREDICTED: vinorine synthase-like [Cucumis sativus]	NA	2.77874	2.73273	2.48575	1.11555	1.76091	1.63617	0.568713	0.846555	0.816123	2.68303	2.19395	2.70315	3.42515	3.3639	3.45017	2.00323	1.46323	1.50728	0.613715	0.548156	1.36609	1.08683	1.35227	1.58031	237	247	229	93	137	135	45	89	89	221	179	235	304
CsaV3_1G000850	chr1	522750	524285	-	CsaV3_1G000850	CsaV3_1G000850.1	NA	04075(Plant hormone signal transduction)	K14494	NA	PREDICTED: DELLA protein GAI-like [Cucumis sativus]	NA	9.282	8.80561	8.40924	6.12843	5.7504	5.56335	3.9949	3.82209	3.34466	6.2646	6.5541	8.15945	9.23389	8.46804	8.97414	6.68519	6.34542	5.48388	4.89873	4.70801	5.14127	5.56559	5.28604	4.76424	956	960	936	613	541	552	382	481	440	622	646	856	988
CsaV3_1G000860	chr1	527038	530940	+	CsaV3_1G000860	CsaV3_1G000860.1	GO:0006464(cellular protein modification process);GO:0008113(peptide-methionine (S)-S-oxide reductase activity);GO:0055114(oxidation-reduction process)	04136(Autophagy - other eukaryotes)	K17890	NA	PREDICTED: protein tipD [Cucumis sativus]	NA	17.6649	18.7037	14.5693	12.6091	11.2461	12.4475	50.0561	42.6266	51.9959	24.0869	24.8013	26.1845	17.1328	14.9994	20.0281	21.9562	19.1961	18.0437	48.8562	47.1232	38.764	19.5573	20.7469	20.9797	4509	5053	4015	3125	2618	3057	11845	13287	16929	5919	6049	6803	4539
CsaV3_1G000870	chr1	527481	530941	-	CsaV3_1G000870	CsaV3_1G000870.1	GO:0005515(protein binding)	04136(Autophagy - other eukaryotes)	K17890	NA	PREDICTED: protein tipD [Cucumis sativus]	NA	10.1519	9.93908	13.6639	6.77468	4.15493	2.76546	26.8444	20.5921	24.2305	8.10736	9.51239	8.67865	15.7175	14.0527	10.6935	6.14663	5.11019	6.68271	29.4186	24.2834	21.5584	8.74731	7.30017	7.58194	1740	1804	2529	1128	650	457	4266	4311	5298	1338	1559	1515	2797
CsaV3_1G000880	chr1	531278	534858	-	CsaV3_1G000880	CsaV3_1G000880.1	NA	NA	NA	NA	PREDICTED: alpha/beta hydrolase domain-containing protein 17B [Cucumis sativus]	NA	56.8399	54.7931	57.1631	12.9805	12.7563	12.3055	16.401	16.3273	15.8433	35.842	36.8227	37.7536	62.6424	63.4927	53.4569	15.3134	14.5956	13.8485	20.8586	16.3702	15.0327	36.6955	38.0005	37.7529	8279	8448	8989	1836	1695	1725	2215	2905	2944	5027	5125	5598	9471
CsaV3_1G000900	chr1	543320	548121	+	CsaV3_1G000900	CsaV3_1G000900.1	GO:0006281(DNA repair);GO:0051382(kinetochore assembly)	NA	NA	NA	PREDICTED: leucine-rich repeat receptor-like serine/threonine/tyrosine-protein kinase SOBIR1 [Cucumis sativus]	NA	4.08374	4.04254	3.40188	7.24005	3.80917	4.18335	9.13195	8.43892	10.2134	17.9492	20.6599	22.3845	7.28215	6.54566	7.65058	20.1453	18.9944	18.3777	17.21	18.188	17.9264	10.3379	10.5809	9.37004	1121	1174	1008	1929	954	1105	2323	2828	3575	4741	5416	6251	2074
CsaV3_1G000920	chr1	551161	554399	-	CsaV3_1G000920	CsaV3_1G000920.1	GO:0010088(phloem development)	NA	NA	NA	PREDICTED: uncharacterized protein LOC101204444 isoform X2 [Cucumis sativus]	NA	0.098031	0.302731	0.134581	0.148378	0.127029	0.066242	0.444158	0.125753	0.393896	0.249777	0.098902	0.040678	0.236187	0.236347	0.074046	0.277068	0.133508	0.356648	0.373383	0.193838	0.026891	0.221719	0.134874	0.157493	18	57	26	26	21	12	73	28	89	43	17	8	44
CsaV3_1G000930	chr1	555803	559089	+	CsaV3_1G000930	CsaV3_1G000930.1	GO:0004719(protein-L-isoaspartate (D-aspartate) O-methyltransferase activity);GO:0006479(protein methylation);GO:0046500(S-adenosylmethionine metabolic process)	NA	NA	NA	PREDICTED: protein-L-isoaspartate O-methyltransferase 1 isoform X2 [Cucumis sativus]	NA	12.9098	14.4838	11.6859	10.1111	8.43114	7.07122	11.9605	9.8525	13.0053	13.2213	10.9575	12.866	14.9931	13.9725	15.1254	9.8757	9.46271	10.7343	11.6979	9.51666	7.94037	9.45386	10.5332	12.429	1308	1554	1279	995	780	690	1124	1220	1681	1290	1061	1327	1577
CsaV3_1G000940	chr1	557862	561197	-	CsaV3_1G000940	CsaV3_1G000940.1	GO:0003676(nucleic acid binding)	NA	NA	NA	Ribonucleoprotein [Cucumis sativus]	NA	194.424	178.746	198.933	317.632	339.168	319.379	253.763	319.967	262.457	196.57	183.693	183.524	181.252	179.611	159.579	292.318	315.416	327.38	193.976	207.267	252.025	215.049	215.741	223.658	33648	32745	37170	53377	53543	53191	40719	67633	57946	32757	30381	32332	32564
CsaV3_1G000950	chr1	561420	566394	-	CsaV3_1G000950	CsaV3_1G000950.1	GO:0003824(catalytic activity)	00052(Galactose metabolism)	K06617	EC:2.4.1.82	PREDICTED: probable galactinol--sucrose galactosyltransferase 2 isoform X1 [Cucumis sativus]	NA	22.9374	23.0446	21.5628	8.79435	7.08023	7.91121	7.2324	8.77424	8.23766	10.1611	11.3725	10.8926	30.4912	30.6902	34.5248	9.34931	9.02545	8.09077	5.93595	4.92349	5.57676	17.2753	17.5206	16.0128	5077	5400	5153	1891	1430	1686	1485	2373	2327	2166	2406	2455	7007
CsaV3_1G000960	chr1	569158	570864	-	CsaV3_1G000960	CsaV3_1G000960.1	NA	NA	NA	NA	PREDICTED: uncharacterized protein LOC101204692 [Cucumis sativus]	NA	2.79765	2.45144	2.43236	0.422412	0.977455	0.601863	8.47774	3.68556	6.10678	2.22421	2.46741	2.69232	2.03433	1.58138	1.86118	1.39839	1.23668	1.18906	8.46052	5.16647	4.38151	3.48227	2.53111	2.68276	321	298	301	47	103	67	900	516	892	246	270	314	242
CsaV3_1G000970	chr1	571441	573110	-	CsaV3_1G000970	CsaV3_1G000970.1	NA	NA	NA	NA	PREDICTED: E3 ubiquitin-protein ligase RGLG2-like [Cucumis sativus]	NA	5.31874	4.68254	3.99482	1.49707	1.85933	1.12307	1.61348	0.997906	1.73869	3.3474	1.38897	2.09967	3.73795	3.20937	4.04378	1.28259	1.19817	1.1977	2.61615	2.4848	3.39384	2.48354	3.57567	2.58622	327	305	265	90	105	67	92	75	137	198	82	132	239
CsaV3_1G000980	chr1	573151	574376	-	CsaV3_1G000980	CsaV3_1G000980.1	NA	NA	NA	NA	PREDICTED: E3 ubiquitin-protein ligase RGLG2-like isoform X1 [Cucumis melo]	NA	0.700942	0.801627	0.623737	0.035196	0.153999	0.480816	0.514462	0.288661	0.646849	0.539899	0.428004	0.467553	0.939783	0.908865	0.435096	0.226283	0.188124	0.303686	0.694517	0.86546	0.896317	0.458158	0.462584	0.271384	54	65	52	3	11	36	37	27	64	40	32	37	75
CsaV3_1G000990	chr1	576776	580721	+	CsaV3_1G000990	CsaV3_1G000990.1	NA	NA	NA	NA	PREDICTED: rhodanese-like domain-containing protein 11, chloroplastic [Cucumis sativus]	NA	66.9009	66.142	68.9961	47.6964	54.3336	51.7378	47.0426	52.7639	47.0262	54.8203	50.6307	51.5368	46.2546	46.6182	43.0495	39.7698	43.7199	44.1004	31.2353	29.3377	31.6591	60.1828	57.7227	56.3221	6985	7310	7777	4836	5175	5198	4554	6729	6264	5511	5052	5478	5014
CsaV3_1G001000	chr1	589792	590504	+	CsaV3_1G001000	CsaV3_1G001000.1	GO:0005515(protein binding)	NA	NA	NA	PREDICTED: uncharacterized protein LOC101222072 [Cucumis sativus]	NA	3.55971	3.62103	4.15032	8.28465	4.83163	5.93739	89.7219	79.3019	146.401	44.1607	46.3241	49.5624	16.6486	13.1678	16.4853	25.9683	21.7806	23.1774	150.156	176.831	188.567	29.9273	30.8583	27.5985	146	157	183	329	180	234	3397	3956	7627	1737	1808	2061	706
CsaV3_1G001020	chr1	596165	599817	+	CsaV3_1G001020	CsaV3_1G001020.1	GO:0005515(protein binding)	NA	NA	NA	PREDICTED: plant intracellular Ras-group-related LRR protein 9 [Cucumis sativus]	NA	11.7987	12.2403	11.8982	15.5581	15.5145	14.5057	15.2439	13.8696	13.2693	9.47581	10.5113	11.4521	13.4956	14.4958	12.8624	18.512	18.9941	17.5475	17.8754	16.5404	17.8084	8.87226	9.42582	9.14432	1707	1874	1858	2185	2047	2019	2045	2451	2449	1320	1453	1687	2027
CsaV3_1G001040	chr1	602986	606221	+	CsaV3_1G001040	CsaV3_1G001040.1	GO:0006855(drug transmembrane transport);GO:0015238(xenobiotic transmembrane transporter activity);GO:0015297(antiporter activity);GO:0016020(membrane)	NA	NA	NA	hypothetical protein Csa_1G003470 [Cucumis sativus]	NA	0.181247	0.142481	0.718239	0.950883	1.29123	1.33532	0.567386	0.72659	0.359273	0.241785	0.049288	0.229393	1.15013	0.553485	0.821852	0.742789	1.3601	0.662376	0.335815	0.785713	0.761394	0.76908	0.272554	0.566181	12	10	48	57	73	79	33	55	29	15	3	15	74
CsaV3_1G001050	chr1	607833	610532	+	CsaV3_1G001050	CsaV3_1G001050.1	GO:0006855(drug transmembrane transport);GO:0015238(xenobiotic transmembrane transporter activity);GO:0015297(antiporter activity);GO:0016020(membrane)	NA	NA	NA	PREDICTED: MATE efflux family protein DTX1 [Cucumis sativus]	NA	4.34042	4.94301	5.16957	6.9753	6.22898	9.79813	2.5853	4.43977	3.79305	2.186	1.81653	2.19123	11.0134	9.89598	7.14151	5.45145	5.36779	5.8785	2.70336	2.79135	3.92576	3.59234	4.37962	4.15801	434	523	557	676	567	941	240	542	483	211	174	223	1141
CsaV3_1G001070	chr1	613749	617444	+	CsaV3_1G001070	CsaV3_1G001070.1	GO:0004672(protein kinase activity);GO:0005524(ATP binding);GO:0006468(protein phosphorylation)	NA	NA	NA	PREDICTED: serine/threonine-protein kinase HT1-like [Cucumis sativus]	NA	6.63214	6.06676	4.81766	7.10523	6.7274	6.07829	3.23268	3.42819	3.60564	9.91954	9.6219	10.6091	5.96685	6.26055	6.26333	7.24436	7.23948	8.46772	3.93407	5.91797	8.16495	10.0869	8.34373	9.15033	976	945	765	1015	903	861	441	616	677	1405	1353	1589	911
CsaV3_1G001080	chr1	617649	619736	-	CsaV3_1G001080	CsaV3_1G001080.1	GO:0005515(protein binding);GO:0008270(zinc ion binding)	NA	NA	NA	PREDICTED: pentatricopeptide repeat-containing protein At1g08070-like [Cucumis sativus]	NA	0.682166	0.660545	0.607329	0.192037	0.145746	0.352207	0.16722	0.279301	0.463138	0.801223	1.11063	0.806719	0.811515	0.476711	0.614213	0.717751	1.06467	0.573621	0.446073	0.495689	0.570229	0.985026	0.598787	0.414607	96	98	92	27	19	48	22	48	83	109	149	115	118
CsaV3_1G001090	chr1	620843	622741	-	CsaV3_1G001090	CsaV3_1G001090.1	GO:0005515(protein binding)	NA	NA	NA	PREDICTED: pentatricopeptide repeat-containing protein At3g48250, chloroplastic [Cucumis sativus]	NA	0.898647	1.04412	0.877077	3.02684	2.5584	2.3388	1.76759	1.44196	1.4727	1.59054	1.94226	1.78266	1.6145	0.928286	1.37094	2.77512	3.45813	3.71524	1.01252	1.21741	1.96998	0.796944	1.47483	1.14517	115	141	121	375	298	287	209	225	240	196	237	232	214
CsaV3_1G001110	chr1	630400	633112	-	CsaV3_1G001110	CsaV3_1G001110.1	GO:0003746(translation elongation factor activity);GO:0003924(GTPase activity);GO:0005525(GTP binding);GO:0005840(ribosome);GO:0006448(regulation of translational elongation)	NA	NA	NA	PREDICTED: elongation factor Tu, chloroplastic [Cucumis sativus]	NA	433.112	402.876	446.467	603.083	666.557	670.485	383.341	484.468	357.523	539.4	505.716	500.647	437.799	441.928	426.781	509.564	553.62	558.461	280.208	288.057	370.176	519.61	519.347	528.295	78789	77579	87686	106528	110608	117376	64657	107641	82971	94484	87918	92710	82677
CsaV3_1G001120	chr1	637804	639567	+	CsaV3_1G001120	CsaV3_1G001120.1	GO:0005506(iron ion binding);GO:0016705(oxidoreductase activity, acting on paired donors, with incorporation or reduction of molecular oxygen);GO:0020037(heme binding);GO:0055114(oxidation-reduction process)	00590(Arachidonic acid metabolism);00591(Linoleic acid metabolism)	K07418	EC:1.14.14.1;EC:1.14.14.73	PREDICTED: cytochrome P450 71A22-like [Cucumis sativus]	NA	56.9061	49.8553	57.5989	129.474	130.999	131.094	39.6213	45.8545	40.9906	137.458	130.897	131.721	74.4477	73.6365	70.1013	100.379	110.625	107.893	27.815	29.1168	31.9789	98.4753	90.9515	106.146	5838	5415	6380	12898	12260	12943	3769	5746	5365	13579	12834	13756	7929
CsaV3_1G001130	chr1	640192	645553	-	CsaV3_1G001130	CsaV3_1G001130.1	NA	NA	NA	NA	PREDICTED: L-type lectin-domain containing receptor kinase S.1 [Cucumis sativus]	NA	3.76222	3.56401	3.6192	6.20234	6.13084	6.39788	4.25598	4.28783	4.99928	5.52001	5.43765	6.81296	3.41235	4.03412	4.6729	9.46222	8.97617	9.0185	6.12793	4.74149	3.49359	5.20266	5.95407	6.04392	1081	1084	1123	1730	1607	1769	1134	1504	1832	1527	1493	1992	1018
CsaV3_1G001150	chr1	645969	646175	+	CsaV3_1G001150	CsaV3_1G001150.1	NA	NA	NA	NA	hypothetical protein Csa_1G004070 [Cucumis sativus]	NA	1.94531	4.54094	1.24868	1.97114	1.53974	2.02014	2.88142	4.15384	4.0791	1.06034	2.31522	2.09463	2.32341	4.66989	3.81221	2.2787	1.49357	2.0356	1.86708	1.69122	0.688972	2.52331	0.552525	0.523124	28	67	19	27	20	27	38	71	73	15	31	30	34
CsaV3_1G001160	chr1	646275	650322	+	CsaV3_1G001160	CsaV3_1G001160.1	GO:0003676(nucleic acid binding);GO:0005524(ATP binding)	03040(Spliceosome)	K12823	EC:3.6.4.13	PREDICTED: DEAD-box ATP-dependent RNA helicase 20 isoform X1 [Cucumis sativus]	NA	24.836	23.7643	21.819	19.3867	16.7062	15.5297	23.6378	20.2765	21.2288	18.96	21.3867	23.5134	29.2043	29.3149	31.6567	23.8557	24.7452	20.9867	28.5812	28.1523	25.5242	16.175	15.9106	14.7059	3113	3153	2953	2360	1910	1873	2747	3104	3394	2288	2562	3000	3800
CsaV3_1G001170	chr1	661266	667885	+	CsaV3_1G001170	CsaV3_1G001170.1	GO:0005507(copper ion binding);GO:0008131(primary amine oxidase activity);GO:0009308(amine metabolic process);GO:0048038(quinone binding);GO:0055114(oxidation-reduction process)	00260(Glycine, serine and threonine metabolism);00350(Tyrosine metabolism);00360(Phenylalanine metabolism);00410(beta-Alanine metabolism);00950(Isoquinoline alkaloid biosynthesis);00960(Tropane, piperidine and pyridine alkaloid biosynthesis)	K00276	EC:1.4.3.21	PREDICTED: copper amine oxidase 1 [Cucumis sativus]	NA	3.63602	3.59393	3.40694	32.5401	40.896	37.1621	16.5576	22.2512	17.1717	12.9529	14.5122	14.8652	6.43794	6.03142	6.74122	19.6154	18.6147	17.6715	28.7804	32.3026	30.2211	11.8328	12.2366	10.62	947	991	958	8227	9713	9312	3998	7076	5704	3248	3611	3940	1741
CsaV3_1G001180	chr1	670253	672053	-	CsaV3_1G001180	CsaV3_1G001180.1	GO:0003677(DNA binding)	NA	NA	NA	PREDICTED: transcription factor MYB32-like [Cucumis sativus]	NA	0.819798	0.982497	1.26364	0.383277	0.618639	0.430343	0.430969	0.77461	0.490765	2.37443	2.75604	2.81134	2.03727	2.11653	3.33357	0.568353	0.465086	0.487302	1.37253	1.17779	1.11118	2.77461	2.43164	1.89717	87	110	144	40	60	44	43	100	67	242	278	302	224
CsaV3_1G001190	chr1	677610	680881	+	CsaV3_1G001190	CsaV3_1G001190.1	GO:0000118(histone deacetylase complex);GO:0004407(histone deacetylase activity);GO:0006807(nitrogen compound metabolic process);GO:0016575(histone deacetylation)	NA	NA	NA	PREDICTED: histone deacetylase 6 [Cucumis sativus]	NA	6.33425	7.03176	5.30414	11.6943	11.5288	12.1381	8.00085	7.70018	8.15906	9.32813	10.0192	9.80973	5.51658	7.21262	7.39788	14.4431	14.2395	14.1587	8.61662	8.87425	12.207	11.2371	11.3273	10.0956	906	1065	820	1625	1505	1671	1061	1346	1489	1285	1370	1429	820
CsaV3_1G001220	chr1	684351	685151	-	CsaV3_1G001220	CsaV3_1G001220.1	NA	03040(Spliceosome);04141(Protein processing in endoplasmic reticulum);04144(Endocytosis)	K03283	NA	hypothetical protein Csa_1G004160 [Cucumis sativus]	NA	0.507179	0.410885	0.922066	0.28839	0.22779	0.111959	0.113259	0.224193	0.384134	0.072705	0.576169	0.403608	0.149939	0.326193	0.502413	0.128281	0.587639	0.139418	0.11538	0.091232	0.42626	0.300498	0.71598	0.561839	28	24	54	16	12	6	6	15	27	4	30	23	9
CsaV3_1G001240	chr1	703248	705346	+	CsaV3_1G001240	CsaV3_1G001240.1	NA	NA	NA	NA	PREDICTED: uncharacterized protein LOC101204691 [Cucumis sativus]	NA	1.6795	1.86267	2.14519	2.38841	2.71778	1.65171	1.99108	1.5794	1.61076	3.82688	2.92767	2.1611	1.72426	1.66968	1.79421	5.19226	3.47542	3.53758	0.801021	1.09475	1.39907	3.82216	2.93292	3.33913	207	243	286	286	306	196	228	238	253	454	345	271	221
CsaV3_1G001250	chr1	713919	719454	-	CsaV3_1G001250	CsaV3_1G001250.1	GO:0016846(carbon-sulfur lyase activity)	00380(Tryptophan metabolism)	K16903	EC:2.6.1.99	PREDICTED: tryptophan aminotransferase-related protein 2-like isoform X1 [Cucumis sativus]	NA	2.73752	3.54352	3.13572	5.77344	6.8953	7.2117	0.983683	0.723165	0.639368	5.95265	5.8663	4.42079	2.90622	3.71854	2.4708	4.05429	3.18336	2.31454	0.965012	1.85518	1.66634	7.51981	6.26297	7.39513	265	363	328	543	609	672	89	86	79	555	543	436	292
CsaV3_1G001260	chr1	732298	738155	+	CsaV3_1G001260	CsaV3_1G001260.1	GO:0003676(nucleic acid binding)	NA	NA	NA	hypothetical protein Csa_1G004190 [Cucumis sativus]	NA	2.32342	2.23941	2.72034	2.72352	1.85455	2.67223	2.73715	2.77372	2.68163	1.90354	2.68104	2.32096	1.62727	1.87181	1.75709	3.29241	2.55057	2.86127	2.82356	3.40229	3.31872	3.48207	3.95864	3.99812	391	399	494	445	285	432	427	570	575	308	431	397	284
CsaV3_1G001270	chr1	737241	743330	-	CsaV3_1G001270	CsaV3_1G001270.1	GO:0000381(regulation of alternative mRNA splicing, via spliceosome);GO:0005634(nucleus);GO:0080009(mRNA methylation)	NA	NA	NA	PREDICTED: FKBP12-interacting protein of 37 kDa [Cucumis sativus]	NA	20.6933	20.8031	20.5061	31.4751	31.1683	33.5205	39.2283	41.1183	43.2512	26.9962	25.5663	24.9747	21.5085	23.658	20.6463	37.3904	39.3226	41.6969	43.9515	40.1703	41.2999	28.1352	27.8252	28.3805	1949	2074	2085	2878	2677	3037	3425	4728	5195	2448	2301	2394	2103
CsaV3_1G001280	chr1	753010	758844	+	CsaV3_1G001280	CsaV3_1G001280.1	NA	NA	NA	NA	PREDICTED: short-chain dehydrogenase TIC 32, chloroplastic [Cucumis melo]	NA	0.494327	0.448871	0.475151	0.561172	0.193511	0.223754	0.527155	0.130765	0.150683	0.612966	0.712729	1.22858	0.523986	0.516339	1.00386	0.29928	0.46668	0.501661	0.436256	0.177189	0.286506	0.381645	0.603902	0.519862	70	68	73	77	25	31	70	23	28	84	97	177	77
CsaV3_1G001290	chr1	758371	761230	-	CsaV3_1G001290	CsaV3_1G001290.1	NA	NA	NA	NA	PREDICTED: uncharacterized protein LOC101205655 [Cucumis sativus]	NA	2.19784	1.80134	1.67237	1.16471	0.574328	1.23869	0.93554	0.854162	1.43893	2.0718	1.36199	1.52483	2.28586	2.21272	2.68886	2.0322	2.11619	1.33172	1.36515	1.42929	1.44592	2.1018	1.81925	2.2745	247	214	203	127	59	134	98	117	206	224	146	174	266
CsaV3_1G001300	chr1	766752	771859	+	CsaV3_1G001300	CsaV3_1G001300.1	GO:0004672(protein kinase activity);GO:0005515(protein binding);GO:0005524(ATP binding);GO:0006468(protein phosphorylation)	NA	NA	NA	PREDICTED: probable LRR receptor-like serine/threonine-protein kinase At4g26540 [Cucumis sativus]	NA	0.56668	0.595202	0.527699	0.627349	0.783489	0.464657	1.12241	0.74214	0.413603	0.28007	0.236383	0.30015	0.575724	0.465228	1.22748	0.915834	0.648534	0.518806	0.653464	0.410666	0.533755	0.965876	0.844551	0.886788	169	188	170	182	214	134	311	271	158	81	68	92	179
CsaV3_1G001310	chr1	776833	782021	-	CsaV3_1G001310	CsaV3_1G001310.1	GO:0005524(ATP binding);GO:0016787(hydrolase activity)	04141(Protein processing in endoplasmic reticulum)	K13525	NA	PREDICTED: cell division cycle protein 48 homolog [Cucumis sativus]	NA	18.9465	20.4116	19.1586	11.6392	11.6223	10.6235	10.8808	9.93347	10.2576	17.0737	18.1306	20.3342	17.5118	16.7682	19.4939	15.9894	13.8311	13.2859	11.996	12.5719	12.6124	18.9632	16.1692	15.4077	3645	4157	3980	2175	2040	1967	1941	2334	2518	3163	3334	3983	3498
CsaV3_1G001320	chr1	782318	787262	+	CsaV3_1G001320	CsaV3_1G001320.1	NA	NA	NA	NA	PREDICTED: jmjC domain-containing protein 4 isoform X1 [Cucumis sativus]	NA	1.94722	1.82225	1.53872	1.38739	1.65521	1.16305	1.06323	1.31406	1.50207	2.58504	2.67567	3.03193	2.73171	2.02715	2.36028	1.80265	1.91197	1.68545	1.73318	1.31578	1.62388	3.28282	3.20921	3.87638	293	290	250	203	227	169	149	242	288	374	385	464	426
CsaV3_1G001330	chr1	789173	793383	-	CsaV3_1G001330	CsaV3_1G001330.1	NA	NA	NA	NA	PREDICTED: uncharacterized protein LOC101206125 [Cucumis sativus]	NA	6.77253	6.22836	7.28551	5.3221	7.96788	7.0661	1.86221	2.81925	2.69467	4.80779	5.81503	6.72444	6.68781	6.12009	7.04153	7.67374	5.08431	6.40293	1.76943	3.4551	3.1427	11.473	12.6174	12.4703	1079	1051	1254	824	1158	1084	276	549	548	738	886	1091	1107
CsaV3_1G001340	chr1	800033	803197	+	CsaV3_1G001340	CsaV3_1G001340.1	NA	NA	NA	NA	PREDICTED: CRAL-TRIO domain-containing protein C3H8.02 isoform X1 [Cucumis sativus]	NA	21.59	16.2071	19.3259	31.3258	34.0857	30.716	17.378	21.8785	19.5149	13.2312	11.2766	11.8885	13.924	15.093	12.5543	21.1693	21.8648	23.6131	12.0248	17.4074	21.3118	23.0872	24.6555	24.8274	1138	905	1100	1604	1639	1558	850	1409	1313	672	568	638	762
CsaV3_1G001350	chr1	807252	808347	-	CsaV3_1G001350	CsaV3_1G001350.1	NA	NA	NA	NA	hypothetical protein Csa_1G004300 [Cucumis sativus]	NA	0.970483	1.09232	0.935369	0.881371	1.15063	0.370658	0.886836	0.85133	0.872372	0.975844	1.52962	1.42906	2.15755	3.23934	1.98122	1.1419	1.23889	0.885594	0.813636	0.932046	0.947244	1.40035	1.03345	0.668456	72	85	75	63	78	27	61	77	82	70	108	107	165
CsaV3_1G001360	chr1	808666	816223	+	CsaV3_1G001360	CsaV3_1G001360.1	NA	04933(AGE-RAGE signaling pathway in diabetic complications)	K19720	NA	PREDICTED: protein MODIFIER OF SNC1 1 isoform X2 [Cucumis sativus]	NA	23.5337	23.9995	24.5093	12.8878	12.928	12.5746	14.9886	12.6268	12.9185	20.3738	22.5494	24.6569	25.2923	26.6609	26.5915	17.0768	15.4216	15.1152	15.2346	17.7347	16.7062	17.9954	16.512	17.3612	7196	7768	8091	3827	3606	3700	4250	4716	5040	5999	6589	7675	8029
CsaV3_1G001370	chr1	817423	820479	+	CsaV3_1G001370	CsaV3_1G001370.1	NA	NA	NA	NA	hypothetical protein Csa_1G004320 [Cucumis sativus]	NA	3.88785	3.05818	5.34677	2.28124	1.7794	1.87536	2.62574	2.57635	1.49839	3.8955	3.9784	3.46514	4.75236	3.34533	6.50169	2.07493	2.65328	1.9429	2.16249	1.92101	1.80634	1.89837	1.9025	2.07036	82	68	121	47	34	38	51	66	40	79	80	74	104
CsaV3_1G001380	chr1	820482	823408	+	CsaV3_1G001380	CsaV3_1G001380.1	NA	03018(RNA degradation)	K12589	NA	PREDICTED: exosome complex component RRP42 [Cucumis sativus]	NA	21.1302	21.5158	22.3521	13.9938	12.1462	13.0791	22.6013	17.1271	19.1736	20.6625	22.3435	20.1175	22.4205	18.4519	21.1783	16.2723	20.0818	18.7657	21.1766	22.4475	17.0208	15.9134	14.6666	17.5568	1220	1315	1394	785	640	727	1210	1208	1413	1149	1233	1183	1344
CsaV3_1G001390	chr1	825303	831136	+	CsaV3_1G001390	CsaV3_1G001390.1	NA	NA	NA	NA	PREDICTED: uncharacterized protein LOC105435726 [Cucumis sativus]	NA	9.36364	9.66501	10.113	11.3751	10.336	10.48	5.44617	5.51355	5.67965	10.06	9.36526	9.68487	7.29827	7.09186	6.73888	10.0382	10.427	10.8261	6.45406	7.61832	7.82201	10.0794	7.22786	9.36696	2743	2997	3198	3235	2762	2954	1479	1973	2123	2838	2622	2888	2220
CsaV3_1G001400	chr1	832560	854984	-	CsaV3_1G001400	CsaV3_1G001400.1	NA	NA	NA	NA	PREDICTED: MORC family CW-type zinc finger protein 4 [Cucumis sativus]	NA	14.8113	14.2476	14.9954	9.85849	9.80616	10.5153	9.88427	9.13543	9.94854	10.6638	10.8989	10.6762	13.8763	12.5006	12.7238	11.7211	10.4751	11.8911	10.5445	11.1892	11.3104	14.2799	13.5058	13.3672	2927	2981	3200	1892	1768	2000	1811	2205	2508	2030	2059	2148	2847
CsaV3_1G001410	chr1	851132	854715	-	CsaV3_1G001410	CsaV3_1G001410.1	NA	NA	NA	NA		NA	0.24323	0.078966	0.117719	0.0165	0.102272	0.068012	0.07893	0.071314	0.062408	0.045903	0.156341	0.093329	0.020829	0.095181	0.085782	0.042859	0.022736	0.016495	0.018167	0.060018	0.116916	0.103952	0.090545	0.037127	59	21	31	4	23	16	18	21	20	11	36	23	6
CsaV3_1G001420	chr1	857651	864545	-	CsaV3_1G001420	CsaV3_1G001420.1	GO:0000159(protein phosphatase type 2A complex);GO:0005515(protein binding);GO:0019888(protein phosphatase regulator activity)	03015(mRNA surveillance pathway)	K04354	NA	PREDICTED: serine/threonine protein phosphatase 2A 55 kDa regulatory subunit B beta isoform [Cucumis sativus]	NA	83.1018	79.5476	84.9893	23.2254	21.7353	17.1995	28.0682	24.3664	30.1435	56.3029	57.2935	55.2948	90.1283	81.9477	79.3365	23.0784	21.794	22.272	28.1588	23.985	21.7067	56.7375	49.0129	54.0331	13011	13184	14367	3531	3105	2592	4075	4660	6021	8489	8573	8813	14649
CsaV3_1G001440	chr1	873509	875943	+	CsaV3_1G001440	CsaV3_1G001440.1	GO:0005515(protein binding)	NA	NA	NA	PREDICTED: diphthine methyltransferase homolog [Cucumis sativus]	NA	3.0305	3.25825	2.76477	1.28626	0.736611	1.2949	1.20167	1.10365	0.605357	2.57777	1.92802	2.37819	2.79907	1.5889	1.90829	1.31755	1.14523	1.32977	0.794236	0.681542	0.847951	2.75423	2.02302	2.6448	299	340	295	124	67	123	110	133	77	245	182	239	287
CsaV3_1G001450	chr1	877495	883604	+	CsaV3_1G001450	CsaV3_1G001450.1	GO:0035091(phosphatidylinositol binding)	NA	NA	NA	PREDICTED: uncharacterized protein LOC101208306 [Cucumis sativus]	NA	3.02909	2.88153	2.57533	2.19132	2.20808	1.38186	2.98036	2.25732	2.21939	3.57951	3.40007	3.97432	3.57918	3.42768	3.39378	2.46226	1.95234	2.21059	3.11637	2.7681	2.23688	3.10263	3.31855	2.74944	798	803	732	561	531	351	728	726	746	908	856	1066	979
CsaV3_1G001460	chr1	884566	886903	-	CsaV3_1G001460	CsaV3_1G001460.1	GO:0003677(DNA binding)	NA	NA	NA	hypothetical protein Csa_1G004900 [Cucumis sativus]	NA	0.337839	0.236541	0.445976	0.497683	0.400627	0.212577	0.510121	0.696307	0.573744	0.427025	0.479652	0.233416	0.667972	0.416927	0.664939	1.11231	0.945448	1.13614	0.741272	1.16528	0.98036	0.309906	0.469261	0.236622	33	24	46	46	35	20	45	81	70	40	44	23	66
CsaV3_1G001470	chr1	890185	954779	+	CsaV3_1G001470	CsaV3_1G001470.1	GO:0004674(protein serine/threonine kinase activity);GO:0005515(protein binding);GO:0006974(cellular response to DNA damage stimulus);GO:0009069(serine family amino acid metabolic process);GO:0016310(phosphorylation)	03440(Homologous recombination)	K04728	EC:2.7.11.1	PREDICTED: serine/threonine-protein kinase ATM isoform X1 [Cucumis sativus]	NA	1.93563	1.72994	1.83511	0.52239	0.303877	0.399673	0.790971	0.542268	0.869338	1.42538	1.32032	1.51148	2.11162	1.94444	1.90521	0.919011	0.797657	0.869474	0.838222	0.817245	0.762962	1.29896	1.00957	1.26663	1268	1200	1298	333	182	252	481	434	727	899	827	1008	1436
CsaV3_1G001480	chr1	955962	957323	-	CsaV3_1G001480	CsaV3_1G001480.1	GO:0016020(membrane)	NA	NA	NA	PREDICTED: prohibitin-3, mitochondrial [Cucumis sativus]	NA	20.9333	25.8315	20.7526	59.6322	56.563	58.2178	57.8111	59.9312	53.3227	38.8669	40.5918	42.1846	26.0418	25.4439	29.9932	66.4598	75.6164	64.4842	57.7394	60.2507	73.7082	26.5851	30.2529	28.8539	1643	2146	1758	4543	4048	4396	4206	5743	5337	2937	3044	3369	2121
CsaV3_1G001490	chr1	961806	966511	+	CsaV3_1G001490	CsaV3_1G001490.1	NA	NA	NA	NA	PREDICTED: uncharacterized protein LOC105436369 [Cucumis sativus]	NA	2.83283	2.41576	2.15489	4.59693	2.79295	3.46797	7.08751	8.41192	8.05799	3.48425	5.56701	4.047	1.86094	1.57199	1.73223	10.8763	10.6138	10.6806	12.4945	10.0701	9.54992	3.89219	3.3653	3.3858	289	261	237	455	260	340	669	1046	1046	342	542	420	197
CsaV3_1G001500	chr1	965346	972606	-	CsaV3_1G001500	CsaV3_1G001500.1	GO:0005515(protein binding);GO:0006694(steroid biosynthetic process);GO:0008299(isoprenoid biosynthetic process);GO:0030604(1-deoxy-D-xylulose-5-phosphate reductoisomerase activity);GO:0046872(metal ion binding);GO:0055114(oxidation-reduction process);GO:0070402(NADPH binding)	00900(Terpenoid backbone biosynthesis)	K00099	EC:1.1.1.267	PREDICTED: 1-deoxy-D-xylulose 5-phosphate reductoisomerase, chloroplastic [Cucumis sativus]	NA	45.3585	43.5165	49.4705	53.2973	60.7985	56.6063	44.4189	51.0854	41.335	47.5345	48.8546	48.6303	51.2789	52.8195	45.157	43.5357	43.5567	47.0702	29.9156	33.2668	34.1999	48.7677	50.2192	52.5892	6780	6885	7983	7735	8289	8142	6156	9326	7882	6841	6979	7399	7957
CsaV3_1G001510	chr1	972577	972726	+	CsaV3_1G001510	CsaV3_1G001510.1	NA	NA	NA	NA	hypothetical protein Csa_1G004935 [Cucumis sativus]	NA	0.458681	1.05448	0.507118	2.13662	2.43357	2.18893	1.05746	1.3079	1.19086	1.60529	2.51254	1.56403	2.14816	2.36098	1.7349	0.565711	0.877672	1.72766	0.255627	0.422683	1.00665	1.12447	0.760842	1.11746	5	12	6	21	23	22	10	17	16	16	25	17	23
CsaV3_1G001520	chr1	976593	981231	-	CsaV3_1G001520	CsaV3_1G001520.1	GO:0005515(protein binding);GO:0005778(peroxisomal membrane);GO:0016560(protein import into peroxisome matrix, docking)	04146(Peroxisome)	K13343	NA	PREDICTED: peroxisomal membrane protein PEX14 [Cucumis sativus]	NA	44.7306	47.9255	48.9273	38.0084	37.5193	33.7535	60.713	48.1653	56.7439	49.7873	54.2926	55.7178	52.2296	51.9079	48.9957	39.5416	39.9286	42.3193	60.0932	62.1698	55.177	34.5094	32.4475	34.4458	6245	7083	7375	5153	4778	4535	7859	8213	10106	6693	7244	7919	7570
CsaV3_1G001530	chr1	981721	986036	-	CsaV3_1G001530	CsaV3_1G001530.1	GO:0000178(exosome (RNase complex));GO:0003723(RNA binding)	03018(RNA degradation)	K03681	NA	PREDICTED: putative exosome complex component rrp40 [Cucumis sativus]	NA	7.55391	7.77866	5.73604	8.593	7.10248	8.58875	8.79229	7.5193	10.4904	10.2917	11.7662	9.48583	7.74269	6.99453	6.90828	9.35473	9.25238	9.77239	11.9944	12.1955	11.1007	11.9094	9.1211	10.0354	820	894	672	906	703	897	885	997	1452	1076	1220	1048	873
CsaV3_1G001540	chr1	986550	990279	-	CsaV3_1G001540	CsaV3_1G001540.1	GO:0005515(protein binding)	NA	NA	NA	PREDICTED: uncharacterized protein LOC101208453 [Cucumis sativus]	NA	82.5014	82.3645	82.6992	33.7853	33.6172	33.8757	47.198	37.253	42.2075	34.2324	33.2739	37.1644	81.2828	82.8848	86.9412	34.2152	32.732	32.9497	59.7937	60.2944	40.5739	34.8156	36.0456	32.0226	14278	15089	15452	5678	5307	5642	7574	7875	9319	5705	5504	6548	14604
CsaV3_1G001550	chr1	998651	1001364	-	CsaV3_1G001550	CsaV3_1G001550.1	NA	NA	NA	NA	PREDICTED: CASP-like protein 4A2 [Cucumis sativus]	NA	8.53881	7.96507	8.62671	3.53382	2.4867	1.68726	7.18742	5.35786	6.13185	6.13807	7.39602	6.77581	9.39546	11.5547	13.3199	6.62595	7.69561	5.40817	6.3233	4.77034	3.48642	6.42231	6.00394	7.33354	642	634	701	258	171	123	501	492	588	445	532	519	734
CsaV3_1G001560	chr1	1004426	1009311	-	CsaV3_1G001560	CsaV3_1G001560.1	GO:0005515(protein binding)	03018(RNA degradation)	K18681	EC:3.1.13.-	PREDICTED: protein EXECUTER 2, chloroplastic [Cucumis sativus]	NA	78.1499	74.7889	79.1186	92.523	92.5669	83.6359	85.1608	89.7112	81.6083	84.5154	84.2443	83.0265	86.7465	87.3289	85.8513	92.7284	100.816	103.489	67.8337	77.4054	91.6796	66.1308	63.8986	67.6969	10345	10479	11307	11892	11177	10654	10452	14503	13781	10772	10657	11187	11920
CsaV3_1G001570	chr1	1012940	1016683	-	CsaV3_1G001570	CsaV3_1G001570.1	NA	NA	NA	NA	PREDICTED: E3 ubiquitin-protein ligase SIS3 isoform X1 [Cucumis sativus]	NA	33.3048	32.7353	32.5566	31.0063	25.4904	24.9832	25.0427	16.5522	23.0342	35.4755	35.7766	33.3603	43.9439	38.3857	44.8564	43.0314	38.7501	41.8294	33.1742	30.8857	30.1861	24.4818	29.9209	26.0333	2533	2635	2673	2290	1769	1829	1766	1538	2235	2598	2600	2583	3469
CsaV3_1G001580	chr1	1023562	1026285	+	CsaV3_1G001580	CsaV3_1G001580.1	NA	NA	NA	NA	PREDICTED: probable polygalacturonase non-catalytic subunit JP650 [Cucumis sativus]	NA	0.184761	0.149993	0.122857	0.148103	0.27097	0.213915	2.76629	1.53539	2.76913	0.566164	0.801594	1.04075	0.177345	0.240336	0.330422	1.17984	1.27644	1.00884	4.22664	2.99759	1.99067	0.323082	0.157958	0.423158	34	29	25	27	46	38	469	343	646	100	140	194	34
CsaV3_1G001590	chr1	1031695	1035610	+	CsaV3_1G001590	CsaV3_1G001590.1	GO:0004672(protein kinase activity);GO:0005524(ATP binding);GO:0006468(protein phosphorylation)	00280(Valine, leucine and isoleucine degradation)	K01968	EC:6.4.1.4	PREDICTED: serine/threonine-protein kinase HT1-like [Cucumis sativus]	NA	8.02019	8.46765	6.8757	7.95963	8.68245	9.46876	8.06208	6.44366	8.0132	11.7089	11.0506	11.3427	8.87025	9.4198	8.33612	10.8427	9.53177	10.7437	12.234	11.8835	10.1106	9.92479	11.2538	10.1207	1003	1121	928	966	990	1139	935	984	1278	1410	1320	1444	1151
CsaV3_1G001600	chr1	1036221	1040968	-	CsaV3_1G001600	CsaV3_1G001600.1	GO:0016620(oxidoreductase activity, acting on the aldehyde or oxo group of donors, NAD or NADP as acceptor);GO:0055114(oxidation-reduction process)	00010(Glycolysis / Gluconeogenesis);00053(Ascorbate and aldarate metabolism);00620(Pyruvate metabolism);00071(Fatty acid degradation);00561(Glycerolipid metabolism);00280(Valine, leucine and isoleucine degradation);00310(Lysine degradation);00330(Arginine and proline metabolism);00340(Histidine metabolism);00380(Tryptophan metabolism);00410(beta-Alanine metabolism);00903(Limonene and pinene degra…	K00128	EC:1.2.1.3	PREDICTED: aldehyde dehydrogenase family 2 member B4, mitochondrial-like [Cucumis sativus]	NA	30.33	29.1734	32.3407	58.9707	58.2843	54.5636	38.5095	37.8844	38.5381	39.9011	38.2766	39.9834	27.1966	28.91	27.6216	43.7574	42.8494	41.8596	35.5661	32.1643	40.1989	27.9675	25.1251	28.4741	6876	7001	7916	12982	12053	11904	8095	10490	11146	8711	8293	9228	6401
CsaV3_1G001610	chr1	1043898	1047591	-	CsaV3_1G001610	CsaV3_1G001610.1	GO:0005216(ion channel activity);GO:0006811(ion transport);GO:0016020(membrane);GO:0055085(transmembrane transport)	04626(Plant-pathogen interaction)	K05391	NA	hypothetical protein Csa_1G005530 [Cucumis sativus]	NA	0.139492	0.490227	0.384708	0.095771	0.068959	0.024159	0.100032	0.019035	0.072896	0.470816	0.192178	0.239642	0.333702	0.333837	0.260022	0.107877	0.142215	0.125203	0.170697	0.124348	0.10097	0.195702	0.303966	0.209846	23	84	68	16	11	4	16	4	16	74	30	40	57
CsaV3_1G001620	chr1	1051117	1055704	+	CsaV3_1G001620	CsaV3_1G001620.1	GO:0003824(catalytic activity)	00270(Cysteine and methionine metabolism);00330(Arginine and proline metabolism);00410(beta-Alanine metabolism);00480(Glutathione metabolism)	K00797	EC:2.5.1.16	PREDICTED: spermidine synthase 2-like isoform X1 [Cucumis sativus]	NA	4.50411	4.88283	3.06377	2.35779	2.88142	2.05734	3.04306	2.88146	2.16138	2.06512	1.71865	1.40013	1.77383	2.09405	1.93188	2.27234	1.61863	2.39775	2.31442	2.81517	3.37545	1.82835	1.60426	1.89256	441	506	324	224	258	194	277	345	270	195	161	140	181
CsaV3_1G001630	chr1	1065915	1066705	+	CsaV3_1G001630	CsaV3_1G001630.1	NA	NA	NA	NA	hypothetical protein Csa_1G005550 [Cucumis sativus]	NA	0.22519	0.22258	0.149599	0.132054	0.044741	0.076397	0.54663	0.353582	1.16984	0.535368	0.312265	0.128522	0.386165	0.263918	0.388903	0.359723	0.375491	0.168605	0.891589	1.22641	0.601175	0.130101	0.22786	0.149266	11	11	8	6	2	4	24	20	69	24	14	7	19
CsaV3_1G001640	chr1	1067140	1069916	+	CsaV3_1G001640	CsaV3_1G001640.1	GO:0003824(catalytic activity);GO:0005992(trehalose biosynthetic process)	00500(Starch and sucrose metabolism)	K16055	EC:2.4.1.15;EC:3.1.3.12	PREDICTED: probable alpha,alpha-trehalose-phosphate synthase [UDP-forming] 10 [Cucumis sativus]	NA	5.53265	6.25054	6.93291	4.07278	3.8144	3.18511	33.5945	18.1686	30.6591	8.27535	8.67062	6.75125	6.62049	7.93613	7.7448	7.6042	5.91587	6.43915	45.8629	46.0265	22.7385	6.85813	6.52615	6.17277	953	1140	1289	681	600	528	5364	3822	6735	1373	1427	1184	1184
CsaV3_1G001650	chr1	1073205	1073732	+	CsaV3_1G001650	CsaV3_1G001650.1	NA	NA	NA	NA	PREDICTED: uncharacterized protein LOC105435925 [Cucumis sativus]	NA	11.7419	12.1361	12.95	12.5824	17.4316	14.8529	10.7462	10.8743	8.85195	12.113	14.3418	12.3439	15.4781	13.9675	15.5119	16.05	14.9505	11.6841	9.84081	15.2407	14.7109	9.67451	9.7484	11.9732	416	455	495	433	563	507	353	471	400	413	486	445	569
CsaV3_1G001660	chr1	1074574	1078901	-	CsaV3_1G001660	CsaV3_1G001660.1	GO:0003676(nucleic acid binding);GO:0003968(RNA-directed 5'-3' RNA polymerase activity);GO:0006144(purine nucleobase metabolic process);GO:0031379(RNA-directed RNA polymerase complex)	NA	NA	NA	RNA-dependent RNA polymerase 2-like [Cucumis sativus]	NA	2.73517	2.82799	2.39202	1.77525	1.5134	1.1701	2.31759	2.32117	3.12425	1.84304	1.91189	1.99602	2.61253	2.82274	2.77768	1.79493	1.88878	1.75056	2.58697	1.96416	1.72189	1.71414	1.321	1.62278	616	674	581	388	311	254	484	638	897	400	411	457	610
CsaV3_1G001670	chr1	1079886	1082105	-	CsaV3_1G001670	CsaV3_1G001670.1	NA	04120(Ubiquitin mediated proteolysis)	K10576	EC:2.3.2.23	PREDICTED: ubiquitin-conjugating enzyme E2 5 [Cucumis sativus]	NA	26.5889	34.4626	27.0309	17.1711	16.4757	12.2739	21.9392	16.8721	18.2666	25.13	28.2959	28.5598	31.5115	28.35	31.0948	16.1096	15.3895	15.5771	21.1109	21.4638	17.3718	22.6451	25.9896	22.8323	1011	1387	1110	634	572	450	774	784	886	920	1029	1106	1244
CsaV3_1G001680	chr1	1084053	1086501	+	CsaV3_1G001680	CsaV3_1G001680.1	GO:0004046(aminoacylase activity);GO:0005737(cytoplasm);GO:0006520(cellular amino acid metabolic process)	00220(Arginine biosynthesis)	K14677	EC:3.5.1.14	hypothetical protein Csa_1G005600 [Cucumis sativus]	NA	5.46371	6.20713	5.86581	4.05837	3.70098	3.86722	2.69527	2.34414	2.27412	6.05622	6.36554	6.33213	6.13521	6.38229	6.63428	4.98575	4.19801	4.27352	2.61432	2.26555	2.7724	5.27186	5.09844	5.69087	898	1079	1040	648	555	612	411	471	477	958	999	1059	1046
CsaV3_1G001690	chr1	1089661	1105409	+	CsaV3_1G001690	CsaV3_1G001690.1	GO:0003924(GTPase activity);GO:0005525(GTP binding);GO:0005622(intracellular);GO:0007264(small GTPase mediated signal transduction)	04145(Phagosome);04933(AGE-RAGE signaling pathway in diabetic complications)	K04392	NA	PREDICTED: uncharacterized protein LOC101210258 [Cucumis sativus]	NA	16.5315	16.333	17.6044	17.7783	15.6578	15.3533	17.3661	16.1215	15.5765	17.1745	17.7416	18.0515	16.6197	17.3866	14.1907	20.0647	19.048	17.4674	19.2227	18.6606	18.2362	16.0527	18.1049	16.2488	15266	15966	17552	15942	13190	13644	14869	18183	18351	15272	15657	16969	15933
CsaV3_1G001700	chr1	1094424	1100351	-	CsaV3_1G001700	CsaV3_1G001700.1	GO:0000785(chromatin);GO:0003682(chromatin binding);GO:0005634(nucleus)	NA	NA	NA	PREDICTED: uncharacterized protein LOC101210258 [Cucumis sativus]	NA	5.63642	5.09089	1.49079	3.02155	5.38398	3.25471	6.87109	5.72948	8.38867	2.02557	2.6372	2.17092	4.59398	4.35844	9.53623	2.42291	4.54283	4.27306	7.11948	8.77861	7.72263	4.56956	1.65251	5.02517	1833	1752	524	954	1597	1019	2071	2275	3479	635	820	719	1551
CsaV3_1G001710	chr1	1102106	1104186	-	CsaV3_1G001710	CsaV3_1G001710.1	GO:0003735(structural constituent of ribosome);GO:0005761(mitochondrial ribosome);GO:0006412(translation);GO:0042254(ribosome biogenesis)	NA	NA	NA	PREDICTED: 39S ribosomal protein L47, mitochondrial [Cucumis sativus]	NA	23.6016	26.9855	24.6077	29.4668	26.1147	21.7339	39.4862	29.8053	33.2304	37.0678	37.117	32.8379	37.3446	32.1748	31.8334	32.4262	38.7818	31.68	35.2713	31.7687	30.6911	19.3133	23.4581	21.429	684	828	770	829	691	606	1061	1055	1228	1034	1028	969	1123
CsaV3_1G001720	chr1	1114584	1120538	+	CsaV3_1G001720	CsaV3_1G001720.1	GO:0016020(membrane);GO:0022857(transmembrane transporter activity);GO:0055085(transmembrane transport)	NA	NA	NA	PREDICTED: nucleobase-ascorbate transporter 6 [Cucumis sativus]	NA	126.322	129.361	132.068	76.4704	88.3709	82.0465	67.2934	72.9933	62.0566	116.926	113.592	113.506	134.272	133.872	141.486	65.7788	68.3321	66.6614	54.6239	57.4032	68.166	101.63	109.91	111.353	19524	21164	22038	11477	12459	12204	9644	13779	12236	17402	16778	17859	21544
CsaV3_1G001730	chr1	1127994	1129632	+	CsaV3_1G001730	CsaV3_1G001730.1	NA	NA	NA	NA	PREDICTED: uncharacterized protein LOC101211887 [Cucumis sativus]	NA	115.358	120.1	118.839	59.7298	62.4862	64.5647	27.4933	29.2916	27.6153	126.063	118.06	119.031	118.7	118.853	99.0007	41.814	38.9969	41.8519	19.3691	18.3013	21.0247	151.042	153.372	152.336	9321	10272	10367	4687	4606	5021	2060	2891	2847	9808	9117	9791	9957
CsaV3_1G001740	chr1	1133793	1136944	-	CsaV3_1G001740	CsaV3_1G001740.1	NA	NA	NA	NA	PREDICTED: LIM domain-containing protein WLIM1-like [Cucumis sativus]	NA	6.60004	6.36991	4.83624	2.63305	2.43378	2.63289	4.77522	3.01042	4.84923	4.20406	4.77438	5.11205	10.2146	8.55573	10.9623	3.76217	2.79963	2.98423	7.9452	7.48502	4.4624	3.92979	3.19925	2.84581	584	597	462	227	197	225	392	326	548	359	404	461	938
CsaV3_1G001750	chr1	1138119	1142573	-	CsaV3_1G001750	CsaV3_1G001750.1	GO:0005749(mitochondrial respiratory chain complex II, succinate dehydrogenase complex (ubiquinone))	NA	NA	NA	PREDICTED: succinate dehydrogenase subunit 7B, mitochondrial [Cucumis sativus]	NA	19.5333	19.427	17.4265	13.4101	14.1875	13.5109	13.0149	13.6419	11.7102	20.1679	16.3008	20.9509	18.22	17.0495	18.6236	12.2447	15.8609	15.4219	10.9384	11.6956	11.3397	18.2156	17.1253	17.1613	1238	1304	1193	826	821	824	765	1056	947	1231	988	1352	1199
CsaV3_1G001760	chr1	1143053	1146344	+	CsaV3_1G001760	CsaV3_1G001760.1	NA	NA	NA	NA	PREDICTED: uncharacterized protein At5g50100, mitochondrial [Cucumis sativus]	NA	123.37	128.236	117.466	127.456	114.847	121.721	104.96	90.7739	108.911	125.196	119.209	113.849	97.32	103.391	96.6722	101.905	106.989	110.171	94.6605	94.7653	103.079	129.484	113.626	132.165	11085	12197	11395	11120	9413	10525	8744	9962	12484	10832	10237	10414	9078
CsaV3_1G001770	chr1	1146544	1153540	-	CsaV3_1G001770	CsaV3_1G001770.1	GO:0005516(calmodulin binding);GO:0006950(response to stress)	NA	NA	NA	PREDICTED: uncharacterized protein LOC101211405 isoform X1 [Cucumis sativus]	NA	23.7315	22.3308	23.4333	22.0034	20.7422	20.2157	35.4685	30.2084	40.8421	30.0548	32.4919	31.8974	24.4619	23.2128	26.4356	27.4754	25.0806	25.5516	58.4367	56.424	45.8377	33.3689	30.4314	31.458	5059	5039	5393	4555	4034	4147	7010	7865	11107	6169	6619	6922	5414
CsaV3_1G001780	chr1	1155049	1161916	-	CsaV3_1G001780	CsaV3_1G001780.1	GO:0004571(mannosyl-oligosaccharide 1,2-alpha-mannosidase activity);GO:0005509(calcium ion binding);GO:0005975(carbohydrate metabolic process);GO:0016020(membrane)	04141(Protein processing in endoplasmic reticulum)	K10084	NA	PREDICTED: probable alpha-mannosidase I MNS5 [Cucumis sativus]	NA	12.1884	11.11	11.5659	5.4595	5.69254	5.0667	3.57254	3.47744	3.45631	8.11934	8.82976	7.42488	10.2479	10.3441	11.01	6.74457	5.8298	5.78534	4.96849	5.4084	5.13646	9.10605	9.24934	11.6081	1916	1849	1963	834	817	767	521	668	694	1229	1327	1188	1673
CsaV3_1G001800	chr1	1168281	1170721	+	CsaV3_1G001800	CsaV3_1G001800.1	GO:0004842(ubiquitin-protein transferase activity);GO:0005515(protein binding);GO:0016567(protein ubiquitination)	NA	NA	NA	PREDICTED: U-box domain-containing protein 38 [Cucumis sativus]	NA	9.32648	10.0907	9.52094	14.8452	11.8613	14.8099	18.2447	16.3458	19.1911	23.6064	25.9023	27.4782	10.825	10.2301	11.1581	30.1208	28.9754	31.2257	28.4127	33.1236	27.7938	26.1541	27.8367	26.0027	1527	1749	1683	2360	1771	2333	2769	3268	4008	3721	4052	4579	1840
CsaV3_1G001810	chr1	1172245	1182327	+	CsaV3_1G001810	CsaV3_1G001810.1	NA	00531(Glycosaminoglycan degradation)	K01205	EC:3.2.1.50	PREDICTED: alpha-N-acetylglucosaminidase-like [Cucumis sativus]	NA	1.01089	1.19852	0.830763	0.357515	0.47036	0.304903	0.062415	0.068121	0.210725	0.409248	0.290533	0.330603	1.17016	1.11302	1.33104	0.485723	0.562224	0.416848	0.181	0.139647	0.307925	0.587649	0.719177	0.556554	198	248	175	68	84	58	12	17	53	77	55	66	237
CsaV3_1G001820	chr1	1184131	1188307	+	CsaV3_1G001820	CsaV3_1G001820.1	NA	NA	NA	NA	PREDICTED: uncharacterized protein LOC105436119 [Cucumis sativus]	NA	23.8169	22.6348	20.2026	22.3707	15.8086	21.9181	91.2501	69.3754	178.202	42.2674	71.9175	40.931	16.2166	17.4704	14.5296	53.388	56.9332	55.5513	203.935	254.039	166.149	33.5421	32.7503	33.7563	460	463	422	420	279	408	1634	1637	4391	786	1328	805	326
CsaV3_1G001830	chr1	1188758	1193952	+	CsaV3_1G001830	CsaV3_1G001830.1	GO:0016620(oxidoreductase activity, acting on the aldehyde or oxo group of donors, NAD or NADP as acceptor);GO:0055114(oxidation-reduction process)	00260(Glycine, serine and threonine metabolism)	K00130	EC:1.2.1.8	PREDICTED: betaine aldehyde dehydrogenase 1, chloroplastic [Cucumis sativus]	NA	25.6129	30.0377	26.6294	21.7091	17.9869	19.6977	26.5083	22.2372	26.3525	36.9185	36.9074	37.1822	30.5133	32.2472	28.4955	22.3762	26.563	24.5306	31.6868	28.4119	28.7414	21.7525	23.2835	21.7218	3640	4518	4085	2996	2332	2694	3493	3859	4777	5051	5012	5378	4501
CsaV3_1G001840	chr1	1195215	1199862	+	CsaV3_1G001840	CsaV3_1G001840.1	GO:0009058(biosynthetic process);GO:0016779(nucleotidyltransferase activity)	00051(Fructose and mannose metabolism);00520(Amino sugar and nucleotide sugar metabolism)	K00966	EC:2.7.7.13	PREDICTED: mannose-1-phosphate guanyltransferase alpha-like isoform X1 [Cucumis sativus]	NA	15.3142	13.8335	12.6264	10.0187	9.6128	8.4366	10.9098	10.3731	10.4815	9.72542	9.13981	10.1301	15.7261	15.7949	15.0445	9.6311	10.2582	11.887	9.5784	8.52858	9.90496	12.0677	13.7278	12.6898	2728	2608	2428	1733	1562	1446	1802	2257	2382	1668	1556	1837	2908
CsaV3_1G001860	chr1	1207077	1211340	+	CsaV3_1G001860	CsaV3_1G001860.1	GO:0000160(phosphorelay signal transduction system);GO:0009058(biosynthetic process);GO:0016747(transferase activity, transferring acyl groups other than amino-acyl groups)	04075(Plant hormone signal transduction)	K14492	NA	hypothetical protein Csa_1G006310 [Cucumis sativus]	NA	0.599237	0.702185	0.642547	1.06339	0.661801	0.795955	1.31579	1.74816	1.51549	2.07807	1.79813	1.95947	0.863437	0.810703	0.821986	1.20771	0.929576	1.07823	2.10398	1.83625	2.4746	1.59867	2.13867	1.29102	78	96	90	133	78	99	157	275	249	258	221	257	116
CsaV3_1G001870	chr1	1212323	1215889	+	CsaV3_1G001870	CsaV3_1G001870.1	GO:0006629(lipid metabolic process)	04626(Plant-pathogen interaction)	K18875	NA	PREDICTED: protein EDS1L [Cucumis sativus]	NA	11.1074	10.2158	8.39249	3.09124	2.14323	2.88114	3.99422	5.01141	5.2	2.99768	4.70401	3.39445	6.19957	8.03833	7.86107	2.32597	1.09973	0.882609	5.81009	5.94118	6.39391	3.59097	6.192	3.44357	1745	1699	1423	472	308	436	582	962	1042	454	706	543	1011
CsaV3_1G001880	chr1	1213691	1219583	-	CsaV3_1G001880	CsaV3_1G001880.1	NA	04626(Plant-pathogen interaction)	K18875	NA	PREDICTED: uncharacterized protein LOC101211244 [Cucumis sativus]	NA	11.8889	13.1096	13.1157	10.8959	9.73546	9.41444	12.0924	11.3187	13.3304	11.4768	10.7666	10.3554	14.0792	11.9672	13.3541	11.6069	11.779	12.03	15.4604	16.007	13.3884	10.5094	8.84129	8.7852	3505	4091	4174	3119	2618	2671	3305	4075	5013	3258	3033	3108	4309
CsaV3_1G001890	chr1	1232528	1236547	+	CsaV3_1G001890	CsaV3_1G001890.1	GO:0005874(microtubule);GO:0008017(microtubule binding);GO:0045298(tubulin complex)	NA	NA	NA	PREDICTED: microtubule-associated protein TORTIFOLIA1 [Cucumis sativus]	NA	7.20722	6.61084	7.38858	2.17617	2.17725	1.87157	1.86793	1.5415	1.37613	2.81755	2.24969	3.15277	4.0943	4.25156	5.16216	2.86455	1.84422	1.44768	1.04444	1.72375	3.20606	4.41566	5.50535	4.31299	1456	1414	1612	427	402	364	350	381	355	548	435	649	859
CsaV3_1G001910	chr1	1252282	1255062	+	CsaV3_1G001910	CsaV3_1G001910.1	GO:0003677(DNA binding)	NA	NA	NA	PREDICTED: transcription factor MYB1R1 [Cucumis sativus]	NA	38.0521	39.976	36.0366	21.3238	22.8387	22.3397	27.1742	27.1529	26.7334	35.6521	30.2618	37.737	44.1554	43.7233	43.7996	30.902	25.0356	27.2826	34.7351	31.4706	21.2413	38.793	41.7103	36.3813	5479	6092	5601	2981	3000	3095	3628	4775	4910	4943	4164	5531	6599
CsaV3_1G001920	chr1	1256453	1259233	-	CsaV3_1G001920	CsaV3_1G001920.1	GO:0004674(protein serine/threonine kinase activity);GO:0005524(ATP binding);GO:0006468(protein phosphorylation);GO:0009069(serine family amino acid metabolic process)	NA	NA	NA	PREDICTED: serine/threonine-protein kinase AtPK2/AtPK19 [Cucumis sativus]	NA	193.89	182.222	194.624	93.8681	85.8168	88.7759	95.9311	87.2746	89.7313	151.15	143.845	149.211	144.794	147.155	138.586	85.241	77.2098	79.2742	101.552	91.5544	75.8087	202.501	176.352	185.157	27094	26954	29362	12737	10939	11938	12429	14896	15997	20338	19210	21225	21005
CsaV3_1G001930	chr1	1261084	1275207	-	CsaV3_1G001930	CsaV3_1G001930.1	GO:0006886(intracellular protein transport);GO:0008536(Ran GTPase binding)	NA	NA	NA	PREDICTED: transportin-3 [Cucumis sativus]	NA	11.7341	11.8484	11.3934	6.95563	6.24324	5.46476	7.634	6.94919	6.5941	10.082	9.821	10.4349	11.3326	11.3934	12.5979	7.23048	7.48791	7.64752	8.49661	9.22058	8.57599	9.559	9.74591	9.70738	2915	3115	3055	1678	1415	1307	1758	2108	2090	2412	2332	2639	2922
CsaV3_1G001940	chr1	1277752	1282211	+	CsaV3_1G001940	CsaV3_1G001940.1	GO:0030145(manganese ion binding);GO:0045735(nutrient reservoir activity)	00670(One carbon pool by folate)	K01934	EC:6.3.3.2	PREDICTED: 5-formyltetrahydrofolate cyclo-ligase, mitochondrial [Cucumis sativus]	NA	6.49797	6.64843	7.59057	6.0152	4.81929	4.90925	7.52009	6.08628	6.58404	8.3736	8.98639	7.39471	7.38743	7.17203	7.08705	6.13586	6.7189	7.03412	5.11504	5.28397	5.60442	6.87328	5.92152	7.04383	723	783	912	650	490	526	776	827	935	897	956	838	854
CsaV3_1G001960	chr1	1286661	1290828	-	CsaV3_1G001960	CsaV3_1G001960.1	GO:0046983(protein dimerization activity)	NA	NA	NA	PREDICTED: transcription factor bHLH79 [Cucumis sativus]	NA	1.03087	1.03243	1.17732	1.99637	1.98185	1.69316	1.41964	1.81124	2.25724	1.11916	1.18069	0.957894	1.36831	1.27525	1.22045	1.45019	1.04386	1.65915	1.63823	1.34239	1.85422	1.75527	1.51492	0.999603	197	209	243	370	345	311	252	423	550	206	216	187	271
CsaV3_1G001970	chr1	1296097	1296911	-	CsaV3_1G001970	CsaV3_1G001970.1	GO:0007017(microtubule-based process);GO:0030286(dynein complex)	NA	NA	NA	PREDICTED: uncharacterized protein LOC101215824 [Cucumis sativus]	NA	2.23699	1.06754	1.20353	1.78726	1.71629	1.6256	1.96958	1.08012	2.18284	1.15769	1.00303	0.697535	1.87568	1.88761	1.50423	2.61515	2.60039	2.25606	2.07472	1.19602	1.21107	1.17162	0.641996	1.22206	112	57	65	87	78	78	91	66	139	56	48	36	97
CsaV3_1G001980	chr1	1297887	1300280	-	CsaV3_1G001980	CsaV3_1G001980.1	NA	NA	NA	NA	PREDICTED: uncharacterized protein LOC101216066 [Cucumis sativus]	NA	16.2304	16.7225	16.0315	12.8052	13.9909	10.7056	10.814	8.3269	11.1635	16.8288	13.3522	12.8061	17.421	16.6211	15.7591	14.0586	17.5513	15.1595	10.8263	9.35133	9.17228	15.0493	11.7397	12.5997	1271	1386	1355	973	999	807	785	796	1115	1268	999	1021	1416
CsaV3_1G002000	chr1	1303593	1312830	-	CsaV3_1G002000	CsaV3_1G002000.1	NA	NA	NA	NA	PREDICTED: uncharacterized protein LOC101216302 isoform X2 [Cucumis sativus]	NA	10.9603	12.3067	10.7006	8.5179	7.31677	8.21592	11.6842	8.70573	10.089	11.0789	11.7997	11.7052	10.8281	11.1454	11.8856	11.1568	10.2621	9.67112	11.8979	13.6337	12.3844	11.066	12.0429	11.4276	2601	3091	2741	1963	1584	1876	2570	2523	3054	2531	2676	2827	2667
CsaV3_1G002010	chr1	1314117	1314509	-	CsaV3_1G002010	CsaV3_1G002010.1	NA	NA	NA	NA	hypothetical protein Csa_1G008445 [Cucumis sativus]	NA	1.8933	1.23945	1.71757	1.06041	0.620142	0.715808	2.84267	2.01502	1.37033	1.64684	1.18492	1.19432	0.997128	1.84509	0.857647	0.479425	0.918766	1.32103	4.39304	3.80201	2.48604	1.81224	1.43166	0.748263	50	35	49	28	15	19	70	65	47	42	30	33	28
CsaV3_1G002020	chr1	1315661	1317835	-	CsaV3_1G002020	CsaV3_1G002020.1	GO:0016021(integral component of membrane);GO:0055085(transmembrane transport)	NA	NA	NA	PREDICTED: protein NUCLEAR FUSION DEFECTIVE 4 [Cucumis sativus]	NA	9.74477	9.33957	9.59773	2.74654	2.92378	2.14725	2.02751	1.42958	1.76133	3.31506	3.57105	3.28091	11.5873	11.8683	12.4564	2.72935	2.91022	2.14602	1.89983	2.79164	1.80137	3.25646	3.31734	3.58768	1043	1058	1109	286	286	222	202	187	241	342	366	358	1288
CsaV3_1G002050	chr1	1319428	1322410	-	CsaV3_1G002050	CsaV3_1G002050.1	GO:0016021(integral component of membrane);GO:0055085(transmembrane transport)	NA	NA	NA	PREDICTED: protein NUCLEAR FUSION DEFECTIVE 4 [Cucumis sativus]	NA	33.2696	33.3334	35.038	21.2496	23.5002	21.6617	9.50762	8.12336	9.74517	22.3825	20.0363	23.0368	34.6352	34.2629	36.3159	27.261	24.1832	24.6355	12.0798	11.0248	5.89855	29.765	30.5715	29.229	4910	5208	5583	3046	3164	3077	1301	1465	1835	3181	2826	3461	5307
CsaV3_1G002060	chr1	1326160	1333097	+	CsaV3_1G002060	CsaV3_1G002060.1	GO:0008270(zinc ion binding)	NA	NA	NA	PREDICTED: uncharacterized protein LOC101212459 [Cucumis sativus]	NA	2.10821	1.81807	1.60927	0.487414	0.361787	0.422758	0.549146	0.475752	0.796556	0.91145	0.903573	0.978747	1.15595	1.09683	1.08373	0.66298	0.449613	0.384338	0.756272	0.677524	0.507496	1.20129	1.23953	1.30565	532	486	438	120	84	103	129	147	257	222	218	252	303
CsaV3_1G002070	chr1	1333655	1345244	-	CsaV3_1G002070	CsaV3_1G002070.1	GO:0003676(nucleic acid binding);GO:0005515(protein binding);GO:0016579(protein deubiquitination);GO:0036459(thiol-dependent ubiquitinyl hydrolase activity)	NA	NA	NA	PREDICTED: uncharacterized protein LOC101212702 [Cucumis sativus]	NA	3.24862	2.44191	2.29086	3.04512	3.0249	2.7553	2.74953	3.04119	3.48924	2.92376	2.56401	3.24853	2.8709	2.98115	3.2901	4.08132	4.22338	3.99236	2.51513	3.50716	4.39145	3.73467	3.97275	3.40555	1259	1002	959	1146	1070	1028	988	1440	1725	1091	950	1282	1155
CsaV3_1G002080	chr1	1345835	1349795	-	CsaV3_1G002080	CsaV3_1G002080.1	GO:0005515(protein binding)	NA	NA	NA	PREDICTED: pentatricopeptide repeat-containing protein At1g18900 [Cucumis sativus]	NA	15.3904	16.5925	14.3026	30.0541	28.7798	31.7255	22.9862	24.2244	25.6233	24.0147	26.5146	26.1011	13.0457	13.9241	12.6641	31.018	30.1395	29.3662	30.4322	35.2264	32.1331	29.054	25.8277	29.3284	3465	3954	3476	6569	5910	6873	4798	6660	7358	5206	5704	5981	3049
CsaV3_1G002090	chr1	1353020	1358790	+	CsaV3_1G002090	CsaV3_1G002090.1	NA	NA	NA	NA	hypothetical protein Csa_1G008510 [Cucumis sativus]	NA	13.5526	7.76107	8.40585	28.6433	35.194	26.6663	18.1322	27.2644	17.4979	15.6852	14.2654	12.6376	16.5052	16.2179	16.214	19.3194	16.3077	15.3452	7.0769	10.2783	9.57715	12.1657	13.0709	12.1282	194	118	130	398	459	367	241	476	319	216	195	184	245
CsaV3_1G002100	chr1	1358816	1365007	+	CsaV3_1G002100	CsaV3_1G002100.1	GO:0000166(nucleotide binding);GO:0006119(oxidative phosphorylation);GO:0008553(proton-exporting ATPase activity, phosphorylative mechanism);GO:0015992(proton transmembrane transport);GO:0016021(integral component of membrane)	00190(Oxidative phosphorylation)	K01535	EC:3.6.3.6	PREDICTED: plasma membrane ATPase 3 [Cucumis sativus]	NA	75.8929	68.2303	78.2046	177.559	198.223	195.912	122.291	145.429	125.156	83.1095	77.4795	82.2128	69.9921	67.5935	71.2286	122.769	135.232	131.92	97.0066	123.887	124.539	102.185	83.1342	104.15	15084	14355	16781	34266	35937	37470	22535	35302	31733	15905	14716	16633	14441
CsaV3_1G002110	chr1	1366593	1369991	-	CsaV3_1G002110	CsaV3_1G002110.1	GO:0016020(membrane);GO:0022857(transmembrane transporter activity);GO:0055085(transmembrane transport)	NA	NA	NA	PREDICTED: protein NRT1/ PTR FAMILY 2.11-like [Cucumis sativus]	NA	30.4786	32.4665	27.0088	58.0611	42.5501	55.0185	53.2846	44.1232	52.6705	58.2511	63.156	68.9527	37.7347	33.6825	39.9425	66.1743	53.395	53.6107	57.7632	49.5493	42.9761	114.654	107.347	109.763	5459	6156	5223	10098	6952	9483	8849	9652	12035	10046	10810	12571	7016
CsaV3_1G002130	chr1	1379747	1383221	+	CsaV3_1G002130	CsaV3_1G002130.1	GO:0004672(protein kinase activity);GO:0005515(protein binding);GO:0005524(ATP binding);GO:0006468(protein phosphorylation)	NA	NA	NA	PREDICTED: LRR receptor-like serine/threonine-protein kinase FEI 2 [Cucumis sativus]	NA	0.163973	0.117109	0.144037	0.437743	0.26053	0.304843	0.502048	0.386643	0.444329	0.668427	0.586583	0.369585	0.089825	0.252387	0.122361	0.620993	0.338207	0.154844	0.577371	0.478608	0.410158	0.670852	0.722145	0.575706	20	15	19	52	29	36	57	58	69	78	68	46	12
CsaV3_1G002140	chr1	1386425	1390336	+	CsaV3_1G002140	CsaV3_1G002140.1	GO:0016020(membrane);GO:0022857(transmembrane transporter activity);GO:0055085(transmembrane transport)	NA	NA	NA	nitrate transporter 1.2-like [Cucumis sativus]	NA	3.63348	3.0695	2.48284	10.1164	13.3086	14.0948	6.42015	9.9501	6.24446	10.2445	8.04172	10.5355	5.63863	4.88105	4.90575	11.1047	10.9486	8.58013	6.12444	10.2961	11.9935	6.8559	6.70547	7.47511	453	405	334	1224	1512	1689	742	1514	992	1229	957	1336	729
CsaV3_1G002150	chr1	1392804	1402108	-	CsaV3_1G002150	CsaV3_1G002150.1	GO:0006744(ubiquinone biosynthetic process);GO:0008909(isochorismate synthase activity);GO:0019290(siderophore biosynthetic process)	00130(Ubiquinone and other terpenoid-quinone biosynthesis);01053(Biosynthesis of siderophore group nonribosomal peptides)	K02552	EC:5.4.4.2	PREDICTED: isochorismate synthase 2, chloroplastic-like isoform X1 [Cucumis sativus]	NA	25.0964	25.2435	26.7975	15.8572	14.7894	15.7342	19.4266	19.7978	20.7772	9.34134	8.82728	9.32031	23.3584	23.0928	23.206	14.5372	15.4705	14.8867	20.9412	29.7366	37.6776	11.332	10.3899	10.9916	9311	9914	10734	5713	5006	5618	6683	8971	9834	3338	3130	3520	8997
CsaV3_1G002160	chr1	1394011	1395826	+	CsaV3_1G002160	CsaV3_1G002160.1	NA	NA	NA	NA	PREDICTED: hypersensitive-induced response protein 1 [Cucumis sativus]	NA	6.96043	5.69017	6.84338	84.5599	77.4318	84.7725	106.623	101.389	105.365	4.55964	4.94482	5.03742	7.71575	9.22174	8.85846	83.1668	84.2699	88.3973	132.948	178.487	208.988	3.8049	4.87936	4.19325	402	348	427	4741	4078	4710	5708	7150	7761	254	273	297	463
CsaV3_1G002180	chr1	1407016	1410875	+	CsaV3_1G002180	CsaV3_1G002180.1	GO:0003700(DNA-binding transcription factor activity);GO:0005667(transcription factor complex);GO:0006355(regulation of transcription, DNA-templated);GO:0043565(sequence-specific DNA binding)	04626(Plant-pathogen interaction)	K18835	NA	PREDICTED: probable WRKY transcription factor 61 isoform X1 [Cucumis sativus]	NA	1.4687	1.65437	1.1156	1.4318	1.36052	1.3619	3.59199	2.46347	3.62178	1.44929	1.12305	1.06882	2.12893	2.23758	1.84225	1.46757	1.44872	1.39184	3.17253	1.58051	1.45277	0.938602	1.28485	1.15749	195	232	160	185	165	174	441	399	612	185	143	145	293
CsaV3_1G002190	chr1	1412611	1415674	-	CsaV3_1G002190	CsaV3_1G002190.1	NA	NA	NA	NA	PREDICTED: uncharacterized protein LOC101218840 [Cucumis sativus]	NA	1.2522	1.64588	1.49116	0.430744	0.361647	0.26131	0.764136	0.666053	1.67904	1.01864	0.888584	0.60918	0.925462	0.77824	0.90921	0.389013	0.328641	0.415139	1.55654	1.24323	0.271211	0.895108	0.797938	0.750215	150	208	193	50	40	31	85	98	256	118	102	75	115
CsaV3_1G002200	chr1	1416507	1422320	-	CsaV3_1G002200	CsaV3_1G002200.1	GO:0005524(ATP binding);GO:0016021(integral component of membrane);GO:0042626(ATPase activity, coupled to transmembrane movement of substances);GO:0055085(transmembrane transport)	02010(ABC transporters)	K05641	NA	PREDICTED: ABC transporter A family member 2 [Cucumis sativus]	NA	2.98979	1.80723	3.4519	10.2745	3.6798	6.0384	34.3393	23.4333	46.7588	18.2777	26.9075	20.5985	2.46663	4.65638	2.9638	17.5215	8.3741	9.26367	66.2852	54.3927	42.5071	14.8735	16.4529	15.6636	714	457	889	2380	801	1386	7594	6827	14228	4198	6134	5002	611
CsaV3_1G002210	chr1	1425089	1430780	+	CsaV3_1G002210	CsaV3_1G002210.1	GO:0005524(ATP binding);GO:0016021(integral component of membrane);GO:0042626(ATPase activity, coupled to transmembrane movement of substances);GO:0055085(transmembrane transport)	02010(ABC transporters)	K05643	NA	PREDICTED: ABC transporter A family member 7 [Cucumis sativus]	NA	1.57691	0.821697	1.30691	6.07988	1.3143	3.15178	28.0871	18.6922	39.6498	12.7497	18.8832	12.3769	1.10808	2.46919	1.84756	10.8471	4.91057	5.58373	51.5426	46.1341	35.3724	8.91764	8.8229	9.54997	356	197	319	1333	271	685	5876	5152	11413	2770	4072	2843	260
CsaV3_1G002220	chr1	1433512	1435093	+	CsaV3_1G002220	CsaV3_1G002220.1	GO:0016853(isomerase activity);GO:0019318(hexose metabolic process);GO:0030246(carbohydrate binding)	00010(Glycolysis / Gluconeogenesis);00052(Galactose metabolism)	K01785	EC:5.1.3.3	PREDICTED: aldose 1-epimerase [Cucumis sativus]	NA	0.7157	0.910163	0.855961	0.352403	0.385935	0.639384	0.162727	0.055483	0.145977	0.754628	0.819089	0.977885	0.877118	0.831916	0.489303	0.725657	0.26053	0.459606	0.277978	0.269087	0.295981	0.721334	0.899966	0.37486	54	73	70	26	27	47	12	6	14	55	59	75	69
CsaV3_1G002230	chr1	1435511	1438618	-	CsaV3_1G002230	CsaV3_1G002230.1	GO:0030904(retromer complex);GO:0042147(retrograde transport, endosome to Golgi)	04144(Endocytosis)	K18467	NA	PREDICTED: vacuolar protein sorting-associated protein 29 [Cucumis sativus]	NA	38.5014	39.9772	36.8145	28.705	25.549	24.9989	29.2444	22.6707	28.6724	39.3262	35.2407	37.1253	43.4673	39.1123	39.4922	37.7356	31.9347	31.8671	29.4321	29.6082	29.305	34.1228	37.2699	38.9991	3354	3686	3462	2428	2030	2096	2362	2412	3186	3299	2934	3292	3931
CsaV3_1G002250	chr1	1447149	1449393	-	CsaV3_1G002250	CsaV3_1G002250.1	NA	NA	NA	NA	PREDICTED: HVA22-like protein a [Cucumis sativus]	NA	92.0251	95.6407	92.4887	38.4901	34.1903	28.8912	47.7679	37.8381	39.5435	97.0959	93.7881	87.8536	101.718	109.749	101.738	39.1921	38.9336	37.6736	38.1089	33.8908	30.4019	50.3344	62.5705	50.6551	3444	3788	3737	1399	1167	1041	1658	1730	1888	3499	3354	3347	3951
CsaV3_1G002260	chr1	1450554	1451954	-	CsaV3_1G002260	CsaV3_1G002260.1	GO:0046983(protein dimerization activity)	NA	NA	NA	PREDICTED: transcription factor bHLH47 [Cucumis sativus]	NA	38.3748	33.3687	32.4659	9.26709	7.43346	9.4216	12.186	11.5181	13.941	26.6379	28.1217	26.7937	22.7405	22.9166	22.3455	18.2632	17.7843	17.1804	21.1205	15.928	16.7344	19.7072	17.2607	17.7932	2015	1855	1841	473	357	477	594	739	934	1347	1411	1432	1240
CsaV3_1G002270	chr1	1453474	1458268	-	CsaV3_1G002270	CsaV3_1G002270.1	NA	NA	NA	NA	PREDICTED: uncharacterized protein LOC101220816 isoform X1 [Cucumis sativus]	NA	10.3639	10.5342	9.53472	3.65249	2.56551	2.78334	3.54305	3.08688	2.9947	7.32026	6.78422	8.25281	9.82366	9.99168	11.1351	3.63119	3.7072	3.05335	2.94707	3.05249	3.21602	7.24255	6.99007	7.38051	645	694	640	221	146	167	205	235	238	439	403	523	634
CsaV3_1G002280	chr1	1459334	1463148	-	CsaV3_1G002280	CsaV3_1G002280.1	NA	04712(Circadian rhythm - plant)	K16221	NA	PREDICTED: transcription factor TCP14 [Cucumis sativus]	NA	9.04603	9.0492	8.56286	1.4669	1.09773	0.966111	1.15431	1.0127	1.51954	7.97829	8.36812	10.0957	10.8657	8.12869	10.7244	2.75121	2.40443	2.15831	2.55434	2.53541	1.31045	3.72956	3.48713	3.49479	2315	2451	2365	365	257	238	274	317	496	1966	2046	2629	2886
CsaV3_1G002290	chr1	1471918	1473952	+	CsaV3_1G002290	CsaV3_1G002290.1	GO:0003735(structural constituent of ribosome);GO:0005840(ribosome);GO:0006412(translation);GO:0042254(ribosome biogenesis)	03010(Ribosome)	K02915	NA	PREDICTED: 60S ribosomal protein L34 [Cucumis sativus]	NA	384.338	399.292	370.278	198.375	176.496	188.15	287.15	227.891	275.537	303.595	327.773	332.964	359.839	347.294	385.755	234.18	232.416	216.084	329.059	284.551	265.787	267.479	253.43	245.175	23297	25621	24232	11676	9759	10976	16139	16872	21307	17720	18988	20546	22644
CsaV3_1G002300	chr1	1476868	1478042	+	CsaV3_1G002300	CsaV3_1G002300.1	GO:0003677(DNA binding)	NA	NA	NA	hypothetical protein Csa_1G009700 [Cucumis sativus]	NA	0.8306	0.471431	0.451812	0.276659	0.638279	0.520633	0.390093	0.422086	0.458807	0.917726	0.953315	0.744684	0.283744	0.477867	0.117791	0.212813	0.560212	0.152699	0.269691	0.27591	0.52978	0.529687	1.20313	0.54072	62	37	36	20	43	37	27	38	44	65	68	56	22
CsaV3_1G002330	chr1	1494695	1497065	+	CsaV3_1G002330	CsaV3_1G002330.1	NA	NA	NA	NA	PREDICTED: protein DCL, chloroplastic [Cucumis sativus]	NA	5.41651	8.57098	6.36467	23.2232	21.6579	21.9321	20.2698	18.3123	19.9442	12.5263	14.9687	15.3886	10.1933	8.70828	9.09801	23.981	26.3006	24.4915	21.7787	21.1667	26.229	7.86718	7.5773	6.9241	411	689	522	1711	1499	1601	1426	1697	1930	915	1085	1188	803
CsaV3_1G002340	chr1	1500865	1503209	+	CsaV3_1G002340	CsaV3_1G002340.1	GO:0005515(protein binding);GO:0008270(zinc ion binding)	03440(Homologous recombination)	K10683	NA	PREDICTED: pentatricopeptide repeat-containing protein At3g47530 [Cucumis sativus]	NA	0.377942	1.24736	0.393501	0.269673	0.365149	0.198791	0.393635	0.252302	0.794982	1.02182	0.53514	0.742797	0.70232	0.598668	0.765278	0.836999	0.541125	0.680049	0.462242	0.823717	1.03112	0.798863	0.48965	0.504723	60	208	67	42	53	31	58	49	160	155	81	119	115
CsaV3_1G002350	chr1	1503785	1506265	-	CsaV3_1G002350	CsaV3_1G002350.1	GO:0005975(carbohydrate metabolic process);GO:0006090(pyruvate metabolic process);GO:0006108(malate metabolic process);GO:0019643(reductive tricarboxylic acid cycle);GO:0030060(L-malate dehydrogenase activity);GO:0046487(glyoxylate metabolic process)	00020(Citrate cycle (TCA cycle));00620(Pyruvate metabolism);00630(Glyoxylate and dicarboxylate metabolism);00710(Carbon fixation in photosynthetic organisms);00270(Cysteine and methionine metabolism)	K00026	EC:1.1.1.37	PREDICTED: malate dehydrogenase, chloroplastic [Cucumis sativus]	NA	4.55391	4.53218	4.3097	7.7136	7.68385	7.24114	5.88718	6.14909	6.84864	4.16741	4.5397	3.75613	4.17584	4.37517	4.26711	6.82829	7.37486	7.42878	5.16424	4.31477	4.9537	5.40686	3.7392	4.76867	654	689	668	1075	1006	1000	783	1078	1254	576	623	549	622
CsaV3_1G002370	chr1	1506718	1509062	-	CsaV3_1G002370	CsaV3_1G002370.1	GO:0015979(photosynthesis);GO:0015995(chlorophyll biosynthetic process);GO:0016628(oxidoreductase activity, acting on the CH-CH group of donors, NAD or NADP as acceptor);GO:0045550(geranylgeranyl reductase activity);GO:0055114(oxidation-reduction process)	00860(Porphyrin and chlorophyll metabolism);00900(Terpenoid backbone biosynthesis)	K10960	EC:1.3.1.83;EC:1.3.1.111	PREDICTED: geranylgeranyl diphosphate reductase, chloroplastic [Cucumis sativus]	NA	293.874	282.31	305.554	410.199	522.32	464.24	181.893	246.688	179.092	201.113	174.26	187.945	226.251	245.584	243.386	322.883	338.759	355.395	116.223	93.5307	97.6299	156.233	148.306	156.281	44337	45085	49770	60092	71882	67401	25444	45456	34470	29216	25125	28865	35435
CsaV3_1G002390	chr1	1515388	1518837	+	CsaV3_1G002390	CsaV3_1G002390.1	GO:0003677(DNA binding);GO:0006355(regulation of transcription, DNA-templated)	04712(Circadian rhythm - plant)	K16222	NA	PREDICTED: cyclic dof factor 3 [Cucumis sativus]	NA	16.0657	17.0198	15.5453	36.2178	39.3362	43.0116	17.0763	19.6702	16.9097	9.13423	9.06462	10.2164	14.2754	13.5898	15.727	40.124	36.2553	40.1419	17.1863	17.1946	16.783	15.7458	13.864	16.5488	3134	3515	3274	6860	6999	8074	3089	4687	4208	1716	1690	2029	2891
CsaV3_1G002400	chr1	1520624	1523912	-	CsaV3_1G002400	CsaV3_1G002400.1	NA	NA	NA	NA	PREDICTED: uncharacterized protein LOC101222461 [Cucumis sativus]	NA	7.63135	7.1054	5.51571	3.97161	3.34479	3.20445	4.22389	3.31941	4.409	2.61434	2.32832	2.60982	5.95898	6.34871	5.95643	5.43487	4.45535	4.28125	4.69041	4.6029	3.08638	3.57467	3.95917	4.31196	583	574	455	295	233	236	299	310	430	193	170	203	473
CsaV3_1G002410	chr1	1525225	1527210	-	CsaV3_1G002410	CsaV3_1G002410.1	GO:0009765(photosynthesis, light harvesting);GO:0016020(membrane)	00196(Photosynthesis - antenna proteins)	K08910	NA	PREDICTED: chlorophyll a-b binding protein P4, chloroplastic [Cucumis sativus]	NA	420.456	414.797	440.761	1554.73	1930.06	1648.76	423.866	724.727	442.179	614.4	524.076	511.976	258.682	264.718	269.818	1242.36	1173.2	1257.53	292.618	304.446	367.638	709.646	623.626	711.088	50803	53054	57498	182409	212728	191713	47486	106953	68159	71483	60516	62973	32448
CsaV3_1G002420	chr1	1529037	1529941	-	CsaV3_1G002420	CsaV3_1G002420.1	GO:0005576(extracellular region);GO:0009664(plant-type cell wall organization)	NA	NA	NA	Alpha-expansin 3 [Cucumis sativus]	NA	1.781	1.91194	1.73652	1.95263	2.19802	2.67697	1.1947	1.36275	0.803118	3.25821	2.48594	2.07875	1.46034	1.32842	1.12283	3.20036	2.20928	2.15038	1.11574	0.932761	0.843096	3.20064	3.18815	3.72158	91	104	96	97	103	132	57	85	53	160	121	108	78
CsaV3_1G002430	chr1	1533454	1540327	+	CsaV3_1G002430	CsaV3_1G002430.1	NA	NA	NA	NA	PREDICTED: pentatricopeptide repeat-containing protein At1g59720, mitochondrial [Cucumis sativus]	NA	22.2491	22.1357	21.7184	11.7429	11.2059	11.5604	9.49486	10.0876	10.6742	10.832	10.1289	9.63139	17.6258	17.4445	16.3563	10.2056	10.5605	10.859	8.28109	8.26389	7.9151	17.775	16.9184	17.7894	9527	10034	10041	4883	4377	4764	3770	5276	5831	4467	4145	4199	7835
CsaV3_1G002440	chr1	1535039	1536018	-	CsaV3_1G002440	CsaV3_1G002440.1	GO:0009535(chloroplast thylakoid membrane);GO:0009773(photosynthetic electron transport in photosystem I);GO:0010598(NAD(P)H dehydrogenase complex (plastoquinone))	NA	NA	NA	PREDICTED: photosynthetic NDH subunit of subcomplex B 4, chloroplastic [Cucumis sativus]	NA	686.025	618.737	698.32	490.145	515.394	507.979	468.089	525.072	427.463	474.92	441.976	412.881	638.171	655.314	572.574	411.126	390.682	443.29	276.233	232.695	227.892	505.748	496.961	485.506	24564	23452	26996	17042	16834	17504	15540	22963	19526	16375	15124	15050	23722
CsaV3_1G002460	chr1	1541122	1546873	-	CsaV3_1G002460	CsaV3_1G002460.1	GO:0003735(structural constituent of ribosome);GO:0005840(ribosome);GO:0006412(translation);GO:0042254(ribosome biogenesis)	03010(Ribosome)	K02915	NA	60S ribosomal protein L34 [Momordica charantia]	NA	40.9741	43.8801	37.4815	50.8428	49.2728	48.9994	53.9559	53.2342	51.7579	57.1037	52.7184	57.0151	47.7912	45.5623	49.156	50.4407	67.4934	53.3936	51.0134	57.1436	65.362	39.8771	44.3345	38.1177	2693	3053	2660	3245	2954	3099	3288	4273	4339	3614	3311	3814	3261
CsaV3_1G002470	chr1	1548860	1551112	+	CsaV3_1G002470	CsaV3_1G002470.1	GO:0003677(DNA binding);GO:0006355(regulation of transcription, DNA-templated)	03013(RNA transport);03015(mRNA surveillance pathway);03018(RNA degradation)	K13126	NA	PREDICTED: NAC domain-containing protein 100-like [Cucumis sativus]	NA	1.42166	1.55477	1.79723	2.34697	1.93195	1.40671	1.34182	1.66522	2.41689	0.365921	0.386929	0.416697	1.69148	1.35032	0.928079	1.34783	1.04896	1.03901	1.33321	1.5524	1.9993	0.871438	0.837042	0.43634	197	228	269	316	245	188	173	282	427	49	52	59	244
CsaV3_1G002490	chr1	1561935	1562497	+	CsaV3_1G002490	CsaV3_1G002490.1	NA	NA	NA	NA	hypothetical protein Csa_1G009880 [Cucumis sativus]	NA	0.448038	0.873627	0.74756	0.200025	0.03921	1.05052	0.614555	0.685759	0.197436	1.4047	0.690154	0.60497	1.8564	1.17207	0.873387	0.442571	0.714403	0.636303	0.297661	0.338727	0.242442	0.84917	0.5894	0.542153	8	16	14	4	1	18	10	15	5	24	12	11	34
CsaV3_1G002500	chr1	1562532	1573789	+	CsaV3_1G002500	CsaV3_1G002500.1	NA	NA	NA	NA	PREDICTED: uncharacterized protein LOC101203381 [Cucumis sativus]	NA	6.05863	7.45733	7.15533	4.15173	4.761	5.6363	4.93197	4.23496	5.6928	8.48486	8.51132	8.18176	7.09783	7.05742	6.95453	6.37031	5.94165	5.33766	5.55059	5.9215	4.81175	7.3116	7.51125	7.45625	860	1120	1096	572	616	770	649	734	1030	1159	1154	1182	1045
CsaV3_1G002520	chr1	1577147	1580134	+	CsaV3_1G002520	CsaV3_1G002520.1	GO:0003676(nucleic acid binding)	NA	NA	NA	PREDICTED: protein NEN1 [Cucumis sativus]	NA	1.99979	2.89823	2.31794	6.29404	3.91108	5.22579	8.58709	6.8281	9.59687	7.00392	7.85491	8.44041	3.05785	3.38726	3.47948	8.70971	8.0039	7.24491	10.6717	9.98359	10.5766	6.54794	6.38183	5.84927	204	313	255	623	364	512	811	849	1247	687	765	875	324
CsaV3_1G002530	chr1	1580944	1583152	+	CsaV3_1G002530	CsaV3_1G002530.1	GO:0005515(protein binding)	NA	NA	NA	PREDICTED: pentatricopeptide repeat-containing protein At5g61370, mitochondrial [Cucumis sativus]	NA	0.724903	0.48778	0.826732	0.469696	0.653289	0.714917	1.73635	0.849205	1.96371	0.825961	0.675844	0.981305	0.789143	0.751183	0.883057	0.904618	0.838567	0.992681	1.85443	1.41519	1.16574	1.17735	0.81714	0.620574	72	51	88	45	59	68	159	103	247	79	64	99	81
CsaV3_1G002540	chr1	1583694	1585077	+	CsaV3_1G002540	CsaV3_1G002540.1	GO:0016021(integral component of membrane);GO:0016757(transferase activity, transferring glycosyl groups)	NA	NA	NA	PREDICTED: putative glycosyltransferase 5 [Cucumis sativus]	NA	6.47884	6.73201	8.97112	13.4782	14.136	13.504	20.6168	19.5537	16.9945	14.2375	16.8305	18.0725	7.93903	9.6172	9.09382	18.8942	19.028	14.6651	29.8805	41.2483	43.1385	14.1378	13.0533	11.325	548	603	819	1106	1090	1098	1615	2018	1832	1159	1359	1555	697
CsaV3_1G002550	chr1	1587602	1591443	+	CsaV3_1G002550	CsaV3_1G002550.1	GO:0016021(integral component of membrane);GO:0016757(transferase activity, transferring glycosyl groups)	NA	NA	NA	PREDICTED: putative glycosyltransferase 5 [Cucumis sativus]	NA	3.52998	3.33872	3.33524	3.12346	3.90069	2.63091	3.25778	2.89255	3.64953	3.34284	3.1833	2.91985	3.18938	2.92154	3.33399	3.79779	4.22232	3.54746	4.53602	5.11329	4.06578	3.23991	3.66213	3.37774	910	911	928	782	917	653	779	911	1200	830	784	766	853
CsaV3_1G002560	chr1	1592610	1601117	+	CsaV3_1G002560	CsaV3_1G002560.1	GO:0005515(protein binding)	NA	NA	NA	PREDICTED: probable receptor-like protein kinase At5g61350 [Cucumis sativus]	NA	157.155	157.763	149.442	94.8003	91.6949	98.4908	69.8419	72.513	74.2252	133.287	131.341	130.936	110.203	107.812	110.122	65.3066	62.9995	68.8931	56.7456	72.8002	81.5608	160.054	131.458	154.958	23594	25072	24223	13820	12558	14230	9722	13297	14216	19268	18845	20011	17176
CsaV3_1G002570	chr1	1601882	1606509	+	CsaV3_1G002570	CsaV3_1G002570.1	GO:0004672(protein kinase activity);GO:0005524(ATP binding);GO:0006468(protein phosphorylation)	NA	NA	NA	PREDICTED: probable receptor-like protein kinase At5g61350 [Cucumis sativus]	NA	0.166652	0.123006	0.128615	1.03392	1.04768	0.720273	0.665318	0.754566	0.574893	0.270447	0.367691	0.324624	0.25619	0.128697	0.170737	0.639478	0.445867	0.504086	0.183623	0.380881	0.394961	0.429004	0.283114	0.531225	37	29	31	218	207	151	134	200	159	57	77	72	58
CsaV3_1G002580	chr1	1610598	1611653	+	CsaV3_1G002580	CsaV3_1G002580.1	NA	NA	NA	NA	hypothetical protein Csa_1G011450 [Cucumis sativus]	NA	9.3226	10.0567	9.56934	1.99745	2.68548	1.68007	5.70983	2.27578	5.93097	3.12349	2.8035	2.53389	8.26546	8.80871	9.64063	3.02899	2.89252	2.41785	6.59644	2.98451	1.81652	3.31623	2.35939	2.72647	661	754	732	138	174	115	375	197	536	213	190	183	608
CsaV3_1G002590	chr1	1612757	1613045	-	CsaV3_1G002590	CsaV3_1G002590.1	NA	NA	NA	NA	hypothetical protein Csa_1G011460 [Cucumis sativus]	NA	33.7269	34.3985	31.6779	17.3096	14.5962	14.7614	30.1479	22.8416	28.4095	23.6843	18.5383	17.0523	26.5344	20.7939	26.2705	21.8599	19.9952	18.5064	44.0046	38.2821	38.2134	26.57	29.928	31.3552	441	477	448	220	175	186	366	365	474	299	232	227	361
CsaV3_1G002600	chr1	1613373	1627296	-	CsaV3_1G002600	CsaV3_1G002600.1	NA	NA	NA	NA	PREDICTED: formin-like protein 20 [Cucumis sativus]	NA	8.26626	7.13042	8.18434	4.21227	4.40429	3.63891	5.48	4.60755	4.45043	4.68699	5.33185	5.94697	7.52586	8.15811	8.90639	6.14899	4.59052	5.02775	5.81962	6.11661	5.28609	5.23165	5.111	5.5848	2683	2450	2867	1328	1304	1137	1649	1826	1843	1465	1654	1965	2535
CsaV3_1G002610	chr1	1636575	1639068	-	CsaV3_1G002610	CsaV3_1G002610.1	GO:0003676(nucleic acid binding);GO:0004519(endonuclease activity)	NA	NA	NA	hypothetical protein Csa_1G011480 [Cucumis sativus]	NA	25.6291	24.5873	24.1842	9.50971	6.80519	8.53311	13.468	10.1494	16.7234	12.8439	12.529	11.814	21.6679	21.7228	22.1444	12.3904	11.0556	10.4116	17.6335	15.538	12.0587	14.25	13.0255	13.8908	1786	1814	1820	644	433	573	870	864	1487	862	835	838	1568
CsaV3_1G002620	chr1	1641657	1644031	+	CsaV3_1G002620	CsaV3_1G002620.1	GO:0005744(TIM23 mitochondrial import inner membrane translocase complex);GO:0030150(protein import into mitochondrial matrix)	NA	NA	NA	PREDICTED: mitochondrial import inner membrane translocase subunit tim16-like [Cucumis sativus]	NA	6.54416	7.10859	6.68356	11.391	8.78443	11.0968	15.0095	10.573	20.118	6.43459	6.89842	10.0942	9.17903	6.80451	6.45466	12.6178	17.198	13.3083	30.7377	39.9349	27.8611	7.68607	7.3249	6.28804	157	181	173	265	192	256	334	310	615	149	158	246	229
CsaV3_1G002630	chr1	1644571	1646516	+	CsaV3_1G002630	CsaV3_1G002630.1	NA	NA	NA	NA	PREDICTED: protein WEAK CHLOROPLAST MOVEMENT UNDER BLUE LIGHT-like 1 [Cucumis sativus]	NA	3.93087	3.94242	3.17509	2.6139	2.77533	2.24527	3.22516	2.51767	2.66499	2.80266	4.59804	4.96207	6.13713	4.53336	4.29686	3.21581	2.54908	2.77245	3.92659	2.56741	2.31833	3.31956	2.86755	3.35391	388	412	338	251	250	213	295	304	336	266	434	498	628
CsaV3_1G002640	chr1	1653204	1657278	+	CsaV3_1G002640	CsaV3_1G002640.1	GO:0004672(protein kinase activity);GO:0005515(protein binding);GO:0005524(ATP binding);GO:0006468(protein phosphorylation)	04075(Plant hormone signal transduction)	K13415	EC:2.7.10.1;EC:2.7.11.1	PREDICTED: probable LRR receptor-like serine/threonine-protein kinase At1g74360 [Cucumis sativus]	NA	0.443478	0.432168	0.705139	1.01573	0.961174	0.977632	3.97141	2.16265	4.23727	4.2246	5.34185	4.46605	0.85999	1.06996	0.696066	2.78051	1.72669	1.88513	8.95018	10.8514	11.1305	3.85107	4.16086	3.65834	115	119	198	256	228	244	955	685	1402	1055	1324	1179	232
CsaV3_1G002650	chr1	1665078	1666427	+	CsaV3_1G002650	CsaV3_1G002650.1	GO:0006144(purine nucleobase metabolic process);GO:0006206(pyrimidine nucleobase metabolic process);GO:0009143(nucleoside triphosphate catabolic process);GO:0047429(nucleoside-triphosphate diphosphatase activity)	00240(Pyrimidine metabolism)	K16904	EC:3.6.1.12	PREDICTED: dCTP pyrophosphatase 1-like [Cucumis sativus]	NA	0.38854	0.529438	1.06268	3.04814	3.01903	2.31675	0.418699	0.620828	0.52819	1.37675	1.58444	2.81282	0.703951	0.617904	0.686472	1.37221	1.69634	1.57208	0.501197	0.399631	0.619933	1.65851	1.91063	1.85226	32	45	92	237	221	179	32	61	54	107	122	230	59
CsaV3_1G002670	chr1	1668618	1674219	-	CsaV3_1G002670	CsaV3_1G002670.1	GO:0046983(protein dimerization activity)	03440(Homologous recombination)	K10683	NA	PREDICTED: pentatricopeptide repeat-containing protein At4g21065-like [Cucumis sativus]	NA	1.37324	1.52297	1.6761	0.755079	0.725546	0.506583	0.342357	0.371823	0.409544	0.713651	1.1853	0.960176	1.54053	1.59287	1.10169	0.630142	0.488124	0.584667	0.626206	0.512092	0.607078	1.67722	1.73799	1.59531	379	445	499	203	183	135	88	126	145	190	313	270	441
CsaV3_1G002690	chr1	1678449	1694215	+	CsaV3_1G002690	CsaV3_1G002690.1	GO:0003676(nucleic acid binding);GO:0004519(endonuclease activity);GO:0005524(ATP binding)	NA	NA	NA	PREDICTED: DNA annealing helicase and endonuclease ZRANB3 isoform X1 [Cucumis sativus]	NA	1.74827	1.06383	1.59379	1.91935	2.48384	2.20496	1.15066	1.13095	1.08664	1.55946	1.9802	1.8726	1.48486	1.22897	1.31613	2.41677	2.08914	2.2615	1.03089	1.20605	1.80721	3.9074	2.90129	3.95169	480	310	473	512	622	583	293	380	381	413	520	524	424
CsaV3_1G002700	chr1	1694242	1705673	-	CsaV3_1G002700	CsaV3_1G002700.1	GO:0005488(binding)	NA	NA	NA	PREDICTED: uncharacterized protein LOC101216553 [Cucumis sativus]	NA	3.0019	2.9615	2.48699	1.5459	1.68485	1.71547	2.06139	1.69207	1.7632	2.54413	2.53068	2.65617	3.40927	3.18464	3.16566	2.50567	2.83765	2.15445	2.07422	2.08213	2.13069	2.37654	2.31358	2.44572	1263	1319	1130	632	647	695	804	870	946	1031	1018	1138	1489
CsaV3_1G002710	chr1	1707643	1712138	+	CsaV3_1G002710	CsaV3_1G002710.1	GO:0016020(membrane);GO:0016798(hydrolase activity, acting on glycosyl bonds)	00531(Glycosaminoglycan degradation)	K07964	EC:3.2.1.166	PREDICTED: heparanase-like protein 1 [Cucumis sativus]	NA	26.6783	24.141	23.0975	20.4592	17.5952	16.6756	16.8553	16.583	16.3963	23.8315	25.4031	25.2761	26.3103	26.4848	27.6923	19.5959	19.1137	18.6989	15.0185	17.7675	19.5654	18.1015	21.4121	18.8946	4814	4611	4500	3585	2897	2896	2820	3655	3775	4141	4381	4643	4929
CsaV3_1G002730	chr1	1719933	1724747	-	CsaV3_1G002730	CsaV3_1G002730.1	NA	NA	NA	NA	PREDICTED: SNAP25 homologous protein SNAP33-like [Cucumis sativus]	NA	6.91336	7.86706	7.67461	5.98928	5.28517	4.82756	7.75698	6.20616	6.73538	8.31542	10.0366	8.0319	9.39539	9.17033	9.28257	6.80207	5.71719	6.7739	9.67119	9.5091	8.29536	7.30013	6.98999	6.48454	1171	1410	1403	985	817	787	1218	1284	1455	1356	1624	1385	1652
CsaV3_1G002740	chr1	1725651	1729088	-	CsaV3_1G002740	CsaV3_1G002740.1	GO:0003676(nucleic acid binding);GO:0008270(zinc ion binding)	NA	NA	NA	PREDICTED: zinc finger protein 346 [Cucumis sativus]	NA	15.7957	15.7219	15.5989	14.8575	14.0051	12.5304	11.8372	12.0534	12.3942	15.9	17.2556	17.093	17.5057	18.048	17.34	14.497	14.1127	14.1038	14.8594	14.4258	16.1009	15.6944	14.6863	15.371	2055	2165	2191	1877	1662	1569	1428	1916	2057	1992	2146	2264	2364
CsaV3_1G002750	chr1	1731884	1734752	-	CsaV3_1G002750	CsaV3_1G002750.1	GO:0003676(nucleic acid binding)	NA	NA	NA	PREDICTED: zinc finger protein ZAT1-like [Cucumis melo]	NA	0.191295	0.258502	0.179368	0.339837	0.447762	0.323454	0.746716	1.36075	1.39329	0.638251	1.15954	0.767272	0.094139	0.318104	0.0313	0.696323	0.537967	0.533483	1.3811	1.51442	2.17759	0.43861	0.562764	0.427703	37	53	38	64	79	60	134	320	342	119	214	151	19
CsaV3_1G002760	chr1	1737138	1741489	-	CsaV3_1G002760	CsaV3_1G002760.1	NA	NA	NA	NA	PREDICTED: uncharacterized protein LOC101205795 [Cucumis sativus]	NA	24.2063	23.4781	22.0051	11.4277	10.5816	9.77531	10.578	7.88262	11.6795	23.5779	21.5343	24.064	19.176	20.2792	21.4457	12.1626	12.0419	11.1041	12.3026	10.5092	7.02039	21.5003	19.9029	21.1767	4834	4963	4744	2216	1928	1879	1959	1923	2976	4534	4110	4892	3976
CsaV3_1G002770	chr1	1744354	1749683	+	CsaV3_1G002770	CsaV3_1G002770.1	GO:0005515(protein binding)	NA	NA	NA	PREDICTED: plant intracellular Ras-group-related LRR protein 7 [Cucumis sativus]	NA	15.4899	16.7582	15.5153	8.25136	5.51643	6.53626	10.8055	9.35996	11.9339	11.2135	11.5941	11.5759	15.8036	17.2389	16.2501	8.13407	7.40202	8.77315	14.2922	11.7579	9.9659	11.0501	12.2031	11.9979	1603	1836	1734	829	521	651	1037	1183	1576	1118	1147	1220	1698
CsaV3_1G002780	chr1	1752379	1759170	-	CsaV3_1G002780	CsaV3_1G002780.1	NA	00040(Pentose and glucuronate interconversions);00053(Ascorbate and aldarate metabolism);00520(Amino sugar and nucleotide sugar metabolism)	K00012	EC:1.1.1.22	PREDICTED: UDP-glucose 6-dehydrogenase 1 [Cucumis sativus]	NA	5.19328	5.38567	5.29644	3.58532	3.31942	3.22736	3.09809	3.951	4.52956	3.58726	3.45381	3.21878	4.10696	3.94311	4.38195	3.59301	3.43762	3.49723	4.67175	5.87421	4.84821	4.04693	3.84419	4.08919	1346	1478	1482	902	785	805	745	1251	1498	895	856	849	1105
CsaV3_1G002800	chr1	1759751	1773057	-	CsaV3_1G002800	CsaV3_1G002800.1	GO:0004386(helicase activity)	03040(Spliceosome)	K12813	EC:3.6.4.13	PREDICTED: putative pre-mRNA-splicing factor ATP-dependent RNA helicase DHX16 [Cucumis sativus]	NA	5.71771	5.40061	4.85906	5.53833	5.89248	4.85848	8.92067	7.31917	9.35178	6.20053	6.15989	6.53771	5.96458	6.43188	6.20887	7.75811	7.39868	6.98857	10.4748	9.76273	9.25916	6.84135	6.70315	6.18641	1533	1532	1406	1441	1441	1253	2217	2396	3197	1600	1578	1784	1660
CsaV3_1G002810	chr1	1774820	1777781	-	CsaV3_1G002810	CsaV3_1G002810.1	NA	NA	NA	NA	PREDICTED: protein Asterix [Cucumis sativus]	NA	42.9256	47.8861	40.3543	25.4588	17.9959	19.5991	34.6904	28.7926	40.8674	42.1569	42.9998	37.6829	52.635	49.5234	46.1793	33.3842	33.4742	30.6622	57.6149	53.127	45.7004	37.3151	42.5021	35.6051	2841	3355	2884	1637	1087	1249	2129	2328	3451	2687	2720	2539	3617
CsaV3_1G002840	chr1	1788086	1791498	+	CsaV3_1G002840	CsaV3_1G002840.1	GO:0005506(iron ion binding);GO:0016705(oxidoreductase activity, acting on paired donors, with incorporation or reduction of molecular oxygen);GO:0020037(heme binding);GO:0055114(oxidation-reduction process)	00941(Flavonoid biosynthesis);00944(Flavone and flavonol biosynthesis)	K05280	EC:1.14.14.82	PREDICTED: flavonoid 3'-monooxygenase [Cucumis sativus]	NA	1.29649	1.48736	0.792608	0.424025	0.565078	0.256068	0.249598	0.231392	0.294069	0.996652	0.951064	1.5085	1.72052	0.9059	2.06947	1.14847	0.750724	0.830265	0.537288	3.57979	3.62893	1.49451	1.77779	1.58271	207	252	137	66	83	40	37	46	60	154	146	246	286
CsaV3_1G002860	chr1	1793964	1796517	+	CsaV3_1G002860	CsaV3_1G002860.1	NA	00500(Starch and sucrose metabolism)	K19891	EC:3.2.1.39	PREDICTED: PLASMODESMATA CALLOSE-BINDING PROTEIN 3-like [Cucumis sativus]	NA	30.4088	33.9283	32.9527	24.8396	26.5466	26.2006	24.1425	31.1321	20.6229	25.8781	26.3803	24.5047	31.3174	33.3497	34.8429	24.2257	26.673	22.9853	13.409	10.5496	15.6211	31.488	35.4471	35.2573	1261	1489	1475	1000	1004	1045	928	1576	1091	1033	1045	1034	1348
CsaV3_1G002870	chr1	1800473	1806924	+	CsaV3_1G002870	CsaV3_1G002870.1	NA	NA	NA	NA	PREDICTED: histone deacetylase 5 [Cucumis sativus]	NA	30.5268	32.4102	28.4332	9.73247	6.30912	6.74375	12.1977	9.71789	12.6088	23.5536	26.0756	27.3711	36.7818	36.4332	34.1108	11.0929	13.4349	13.3702	13.3457	11.8057	10.6792	15.9427	16.2619	15.5733	4053	4555	4076	1255	765	862	1502	1576	2136	3012	3309	3700	5070
CsaV3_1G002880	chr1	1807488	1808021	+	CsaV3_1G002880	CsaV3_1G002880.1	NA	NA	NA	NA		NA	5.38347	5.36648	5.71624	1.68279	2.33097	2.14295	7.12406	3.73546	6.39718	7.03842	8.90866	8.92096	4.88558	4.72589	5.13991	5.97711	4.85812	4.40167	13.9818	8.35357	7.81287	8.25777	7.73727	7.20965	193	204	221	59	77	74	237	164	293	243	305	326	182
CsaV3_1G002890	chr1	1809249	1812265	-	CsaV3_1G002890	CsaV3_1G002890.1	GO:0003676(nucleic acid binding);GO:0008270(zinc ion binding)	NA	NA	NA	PREDICTED: dnaJ homolog subfamily C member 21 [Cucumis sativus]	NA	7.93879	7.90149	8.40469	6.67542	6.62662	7.26231	8.51823	8.08499	8.86521	11.4693	9.66114	11.2786	9.61887	8.2933	8.94327	8.50928	8.71348	8.40184	11.1638	10.6248	11.6127	11.1946	11.7695	10.789	1496	1576	1710	1222	1139	1317	1489	1861	2131	2081	1740	2164	1882
CsaV3_1G002900	chr1	1812904	1817088	-	CsaV3_1G002900	CsaV3_1G002900.1	NA	NA	NA	NA	PREDICTED: S-adenosylmethionine carrier 1, chloroplastic/mitochondrial isoform X1 [Cucumis sativus]	NA	8.5852	8.54419	7.0034	9.33535	7.96953	8.81791	11.9289	9.18051	13.0738	9.5767	9.48316	10.2112	9.7163	8.72613	7.93279	10.7606	11.213	10.0153	18.0622	15.4724	11.6278	11.2369	10.5552	11.5158	1162	1224	1023	1226	984	1148	1496	1517	2256	1248	1226	1406	1365
CsaV3_1G002910	chr1	1817861	1824687	-	CsaV3_1G002910	CsaV3_1G002910.1	GO:0004601(peroxidase activity);GO:0005509(calcium ion binding);GO:0006979(response to oxidative stress);GO:0016020(membrane);GO:0050664(oxidoreductase activity, acting on NAD(P)H, oxygen as acceptor);GO:0055114(oxidation-reduction process)	04016(MAPK signaling pathway - plant);04626(Plant-pathogen interaction)	K13447	EC:1.6.3.-;EC:1.11.1.-	PREDICTED: respiratory burst oxidase homolog protein F-like isoform X1 [Cucumis sativus]	NA	4.25429	4.78676	3.6837	9.01607	5.26076	11.1591	18.5964	15.1005	16.4805	3.00108	3.90474	2.95921	4.0992	2.56855	5.10135	10.2887	7.70016	6.92452	16.1081	14.2961	12.2865	7.62385	6.81184	7.64617	744	886	695	1530	839	1877	3013	3223	3674	505	653	527	744
CsaV3_1G002920	chr1	1829922	1833979	+	CsaV3_1G002920	CsaV3_1G002920.1	GO:0004647(phosphoserine phosphatase activity);GO:0006544(glycine metabolic process);GO:0006564(L-serine biosynthetic process);GO:0006566(threonine metabolic process)	00260(Glycine, serine and threonine metabolism)	K01079	EC:3.1.3.3	PREDICTED: phosphoserine phosphatase, chloroplastic [Cucumis sativus]	NA	9.65353	10.3706	10.4454	9.42449	10.8762	12.1456	8.13167	8.05945	7.02792	7.71004	8.56024	7.81201	9.27825	10.7756	9.39684	8.84454	9.48231	9.21497	6.87221	6.82673	6.05893	10.9305	12.8966	12.7083	934	1062	1091	885	960	1131	729	952	867	718	791	769	932
CsaV3_1G002930	chr1	1837196	1840614	+	CsaV3_1G002930	CsaV3_1G002930.1	NA	NA	NA	NA	PREDICTED: uncharacterized protein LOC101218206 [Cucumis sativus]	NA	6.76332	6.4461	7.26447	9.94108	8.68071	8.86166	11.7712	10.4825	10.3303	15.8814	16.4176	16.6174	6.28929	7.2076	6.6463	10.2195	11.0136	10.4919	16.8502	15.5351	17.0425	14.1944	11.4396	14.7652	931	939	1080	1329	1090	1174	1502	1762	1814	2105	2159	2328	899
CsaV3_1G002940	chr1	1841084	1844406	-	CsaV3_1G002940	CsaV3_1G002940.1	GO:0003676(nucleic acid binding)	03040(Spliceosome)	K12741	NA	PREDICTED: glycine-rich RNA-binding protein blt801 [Cucumis sativus]	NA	55.238	58.7151	53.1587	116.035	107.837	107.293	114.252	113.985	115.755	78.5061	80.6539	80.9528	56.9483	59.9145	51.8634	131.639	141.074	144.982	142.605	163.338	196.477	71.9099	82.4941	71.5204	6575	7398	6831	13410	11708	12289	12608	16570	17576	8997	9174	9808	7037
CsaV3_1G002950	chr1	1841404	1841696	+	CsaV3_1G002950	CsaV3_1G002950.1	NA	NA	NA	NA	hypothetical protein Csa_1G013780 [Cucumis sativus]	NA	0.436599	0.472891	0.346335	0.384714	0.93167	0.889136	0.98515	1.25579	1.18954	0.836664	1.12465	0.64818	0.179009	0.115051	0.532034	1.0013	1.15976	1.03297	1.38922	1.32844	2.35148	0.288569	0.671071	1.09625	7	8	6	6	14	14	15	25	24	13	17	11	3
CsaV3_1G002970	chr1	1850827	1855075	+	CsaV3_1G002970	CsaV3_1G002970.1	GO:0003677(DNA binding);GO:0005634(nucleus);GO:0006260(DNA replication);GO:0006281(DNA repair);GO:0006310(DNA recombination)	03030(DNA replication);03420(Nucleotide excision repair);03430(Mismatch repair);03440(Homologous recombination)	K07466	NA	PREDICTED: replication protein A 70 kDa DNA-binding subunit B-like [Cucumis sativus]	NA	1.12071	0.967652	0.707734	0.448346	0.413005	0.798481	0.16044	0.140863	0.211906	0.592889	0.547037	0.35445	0.47696	0.753704	0.873797	0.370118	0.514825	0.301491	0.088728	0.277427	0.214559	1.74261	1.24825	1.30902	196	179	134	77	66	135	26	31	48	100	92	63	87
CsaV3_1G002980	chr1	1855840	1862409	-	CsaV3_1G002980	CsaV3_1G002980.1	GO:0003676(nucleic acid binding)	NA	NA	NA	PREDICTED: ras GTPase-activating protein-binding protein 2 [Cucumis sativus]	NA	33.3286	31.8944	30.9034	46.5578	47.373	44.5318	54.2049	49.1751	55.0593	40.8965	44.3007	43.1127	44.2042	41.4191	39.8405	49.5174	51.7531	50.9957	65.0307	70.8877	68.6299	33.3453	33.6287	31.9398	4731	4793	4737	6418	6135	6084	7135	8526	9971	5590	6010	6230	6514
CsaV3_1G002990	chr1	1878119	1880884	+	CsaV3_1G002990	CsaV3_1G002990.1	NA	NA	NA	NA	PREDICTED: transcription factor TCP5-like [Cucumis sativus]	NA	1.96847	1.93626	2.93447	0.423622	0.984132	0.450941	0.312529	0.547276	0.601704	1.85384	2.48597	1.04704	1.65638	1.87998	0.968628	0.515913	0.385237	0.466789	1.29767	0.41209	0.494567	1.10566	2.30033	0.830566	332	346	534	70	152	74	49	113	130	301	401	180	290
CsaV3_1G003000	chr1	1884527	1888636	-	CsaV3_1G003000	CsaV3_1G003000.1	GO:0051513(regulation of monopolar cell growth)	NA	NA	NA	PREDICTED: protein LONGIFOLIA 1 [Cucumis sativus]	NA	4.29843	3.45737	3.45986	0.467978	0.485545	0.499133	2.0195	1.01769	2.1263	1.0856	1.58149	2.17011	3.10861	2.77338	3.47246	1.02456	0.640843	0.693357	1.93499	1.13504	0.678095	1.84198	1.87393	2.03066	908	773	789	96	94	102	396	263	573	221	319	467	681
CsaV3_1G003030	chr1	1893702	1896793	-	CsaV3_1G003030	CsaV3_1G003030.1	NA	NA	NA	NA	PREDICTED: uncharacterized protein LOC101219396 [Cucumis sativus]	NA	5.31729	3.91866	5.41692	14.8989	15.0545	14.3274	14.9102	14.7687	14.0586	8.04388	7.85111	7.4358	5.44099	5.43727	5.01598	20.2732	22.4541	20.1279	14.4106	16.8149	20.0073	5.64847	6.09607	7.5921	636	496	699	1729	1641	1648	1652	2156	2143	926	897	905	675
CsaV3_1G003040	chr1	1896977	1899182	-	CsaV3_1G003040	CsaV3_1G003040.1	NA	NA	NA	NA	hypothetical protein Csa_1G014350 [Cucumis sativus]	NA	0.968919	0.436982	0.910005	3.40706	5.30118	3.77191	4.57168	2.95903	2.98766	2.122	1.32594	1.24334	1.48862	1.83338	2.05849	4.5111	4.72765	4.42312	1.51991	3.79335	2.73841	1.89714	1.05424	1.36919	16	8	16	52	76	57	67	57	60	33	20	20	25
CsaV3_1G003050	chr1	1901105	1907969	-	CsaV3_1G003050	CsaV3_1G003050.1	GO:0003723(RNA binding);GO:0006396(RNA processing);GO:0046872(metal ion binding)	NA	NA	NA	PREDICTED: uncharacterized protein LOC101219633 [Cucumis sativus]	NA	5.50713	5.26868	5.7725	7.89715	7.4322	7.28177	6.94776	7.48121	6.78046	8.04977	8.48857	9.63149	6.84188	7.61969	6.94257	8.40697	7.91825	7.83296	6.35489	8.84813	7.89036	5.78426	4.99809	5.82233	1818	1841	2058	2532	2238	2314	2127	3017	2856	2559	2678	3237	2345
CsaV3_1G003060	chr1	1910158	1919265	-	CsaV3_1G003060	CsaV3_1G003060.1	GO:0005515(protein binding)	NA	NA	NA	PREDICTED: uncharacterized protein LOC101209027 [Cucumis sativus]	NA	4.86626	5.44774	5.01173	4.34454	4.16917	4.34931	2.7335	3.49122	3.30389	7.87088	7.00731	8.24541	5.18354	4.56381	4.64828	4.46235	4.87999	5.16525	3.48778	2.96689	3.66827	5.62566	5.70387	5.96789	1020	1209	1134	884	797	878	532	894	884	1589	1404	1759	1128
CsaV3_1G003070	chr1	1925275	1928140	+	CsaV3_1G003070	CsaV3_1G003070.1	NA	NA	NA	NA	PREDICTED: uncharacterized protein LOC101209271 [Cucumis sativus]	NA	137.816	142.913	136.143	67.3723	68.9087	69.4856	131.623	97.2399	117.359	113.13	110.312	110.01	137.334	142.68	148.663	83.1128	81.6545	80.436	122.763	99.3018	99.1231	88.0954	83.9548	89.2987	11718	12863	12497	5563	5345	5686	10376	10098	12730	9262	8964	9522	12122
CsaV3_1G003090	chr1	1932281	1935918	+	CsaV3_1G003090	CsaV3_1G003090.1	GO:0000015(phosphopyruvate hydratase complex);GO:0000162(tryptophan biosynthetic process);GO:0000287(magnesium ion binding);GO:0004634(phosphopyruvate hydratase activity);GO:0006094(gluconeogenesis);GO:0006096(glycolytic process);GO:0006571(tyrosine biosynthetic process);GO:0009094(L-phenylalanine biosynthetic process)	00010(Glycolysis / Gluconeogenesis);03018(RNA degradation)	K01689	EC:4.2.1.11	PREDICTED: enolase 1, chloroplastic [Cucumis sativus]	NA	1.39635	1.87178	1.5281	4.09375	2.48191	2.52971	4.17076	4.72766	5.44206	3.47999	3.40021	3.86973	2.46835	1.95297	2.64696	3.68408	2.70507	2.25757	5.98181	8.00056	6.49503	3.18964	4.25724	3.02942	197	280	233	560	319	343	545	814	979	473	458	555	361
CsaV3_1G003120	chr1	1942969	1946162	-	CsaV3_1G003120	CsaV3_1G003120.1	GO:0016702(oxidoreductase activity, acting on single donors with incorporation of molecular oxygen, incorporation of two atoms of oxygen);GO:0055114(oxidation-reduction process)	00430(Taurine and hypotaurine metabolism)	K10712	EC:1.13.11.19	PREDICTED: 2-aminoethanethiol dioxygenase isoform X2 [Cucumis sativus]	NA	24.4833	21.7965	23.5355	12.9726	12.4764	13.4828	16.407	16.6159	17.2977	14.8941	13.5619	11.0952	16.9823	19.2686	15.9326	15.3598	15.6377	16.3439	13.3366	12.9604	15.786	20.1528	19.6319	20.7234	2225	2097	2309	1145	1035	1179	1383	1844	2005	1304	1178	1027	1602
CsaV3_1G003130	chr1	1946759	1949792	+	CsaV3_1G003130	CsaV3_1G003130.1	GO:0000278(mitotic cell cycle);GO:0000775(chromosome, centromeric region);GO:0005634(nucleus)	NA	NA	NA	PREDICTED: uncharacterized protein LOC101210006 [Cucumis sativus]	NA	1.503	1.70869	1.59472	0.662635	0.612078	0.872694	0.860705	0.947592	1.12785	1.79086	0.766579	0.98937	1.02534	0.707464	0.988999	0.934072	1.66817	1.28805	1.01917	1.70348	0.906878	2.56859	2.45179	1.5217	115	138	132	50	43	65	61	89	110	132	56	77	82
CsaV3_1G003150	chr1	1952410	1960679	-	CsaV3_1G003150	CsaV3_1G003150.1	GO:0000162(tryptophan biosynthetic process);GO:0000287(magnesium ion binding);GO:0003723(RNA binding);GO:0004826(phenylalanine-tRNA ligase activity);GO:0005524(ATP binding);GO:0006432(phenylalanyl-tRNA aminoacylation);GO:0006571(tyrosine biosynthetic process);GO:0009094(L-phenylalanine biosynthetic process);GO:0009328(phenylalanine-tRNA ligase complex)	00970(Aminoacyl-tRNA biosynthesis)	K01890	EC:6.1.1.20	PREDICTED: probable phenylalanine--tRNA ligase beta subunit isoform X1 [Cucumis sativus]	NA	27.3667	27.4564	26.1621	23.007	19.8522	21.4033	22.7374	22.2033	22.3769	27.6461	29.5712	30.2463	28.3963	28.0917	27.8653	24.1881	25.9985	24.5327	24.7745	26.3407	29.8587	27.3469	26.269	24.3463	4682	4972	4832	3822	3098	3524	3606	4639	4883	4554	4834	5267	5043
CsaV3_1G003160	chr1	1961757	1968368	-	CsaV3_1G003160	CsaV3_1G003160.1	GO:0005524(ATP binding);GO:0008152(metabolic process);GO:0016301(kinase activity)	00240(Pyrimidine metabolism)	K00876	EC:2.7.1.48	PREDICTED: uridine-cytidine kinase C isoform X1 [Cucumis sativus]	NA	9.19566	9.329	9.42112	7.27268	5.32985	5.64789	6.88437	6.69292	7.91314	6.66162	5.73145	6.14709	8.31955	8.69057	8.12064	7.25136	6.99387	7.99921	7.63906	6.91349	7.40363	5.1658	4.61497	5.28174	1875	2013	2074	1440	992	1108	1302	1667	2058	1308	1117	1276	1761
CsaV3_1G003170	chr1	1970502	1974453	+	CsaV3_1G003170	CsaV3_1G003170.1	GO:0004668(protein-arginine deiminase activity);GO:0006525(arginine metabolic process);GO:0006560(proline metabolic process);GO:0009446(putrescine biosynthetic process);GO:0047632(agmatine deiminase activity)	00330(Arginine and proline metabolism)	K10536	EC:3.5.3.12	PREDICTED: agmatine deiminase [Cucumis sativus]	NA	17.9815	18.4703	17.3717	9.8927	7.74376	7.81073	13.7089	13.1277	15.1025	16.0731	18.4237	16.469	20.5332	20.5368	21.0456	11.1726	10.9186	11.2569	16.1652	11.9832	11.6785	14.985	14.4473	14.3463	1662	1807	1733	888	653	695	1175	1482	1781	1431	1627	1550	1970
CsaV3_1G003180	chr1	1976470	1980581	+	CsaV3_1G003180	CsaV3_1G003180.1	GO:0004672(protein kinase activity);GO:0005524(ATP binding);GO:0006468(protein phosphorylation)	NA	NA	NA	PREDICTED: serine/threonine-protein kinase 16-like isoform X1 [Cucumis sativus]	NA	4.45139	4.54117	5.0789	3.97277	4.68363	5.34471	5.93738	5.15432	6.16329	4.98539	5.85861	4.54026	6.21928	6.49725	7.10902	6.11881	5.40327	5.39293	6.73221	7.37127	8.24521	4.27912	5.83223	6.71383	385	416	474	334	370	445	476	545	680	415	484	400	559
CsaV3_1G003220	chr1	1992123	2002518	+	CsaV3_1G003220	CsaV3_1G003220.1	GO:0006508(proteolysis);GO:0008233(peptidase activity)	NA	NA	NA	PREDICTED: serine protease SPPA, chloroplastic isoform X2 [Cucumis sativus]	NA	29.4581	23.5108	27.8001	28.2667	29.1057	30.6532	32.941	39.0704	34.0116	24.4875	22.6818	21.2712	21.4661	22.0124	20.5763	23.4045	26.459	28.0003	21.5383	23.4127	25.598	30.1823	29.0151	30.8011	4883	4126	4975	4550	4401	4890	5063	7910	7192	3909	3593	3590	3694
CsaV3_1G003240	chr1	2007039	2010064	+	CsaV3_1G003240	CsaV3_1G003240.1	NA	NA	NA	NA	PREDICTED: uncharacterized protein LOC101211493 [Cucumis sativus]	NA	10.0833	9.52578	10.6009	5.09721	3.61607	3.85966	4.79227	3.69345	4.02934	10.5013	8.75289	9.72926	9.67598	10.1918	9.83441	5.20192	5.18911	4.23617	5.20759	3.65916	3.80575	7.82705	9.14841	8.95295	872	872	990	428	286	322	385	390	445	874	723	857	869
CsaV3_1G003250	chr1	2011263	2016703	-	CsaV3_1G003250	CsaV3_1G003250.1	GO:0005515(protein binding)	NA	NA	NA	PREDICTED: WD repeat and HMG-box DNA-binding protein 1 [Cucumis sativus]	NA	0.985838	1.18818	0.886559	1.50818	1.05163	1.71074	0.716888	0.904522	0.89261	2.17417	1.71044	1.96241	1.43353	1.01934	0.961682	2.2222	1.98942	2.20199	1.27574	1.53601	2.58735	3.15171	2.25134	2.07664	230	294	224	342	224	384	155	258	266	488	381	466	347
CsaV3_1G003270	chr1	2026829	2032886	+	CsaV3_1G003270	CsaV3_1G003270.1	GO:0046983(protein dimerization activity)	NA	NA	NA	PREDICTED: transcription factor BIM1 [Cucumis sativus]	NA	13.1129	12.3978	12.7604	25.4426	25.8595	29.4755	29.8175	26.9467	25.8278	17.0636	18.9781	18.0464	12.6156	12.7552	11.1019	32.0675	32.6981	31.8485	27.2287	26.9003	19.3753	17.1195	19.7676	17.6042	1795	1797	1886	3381	3229	3882	3784	4505	4510	2249	2483	2515	1793
CsaV3_1G003280	chr1	2034239	2038540	-	CsaV3_1G003280	CsaV3_1G003280.1	NA	NA	NA	NA	PREDICTED: uncharacterized protein At1g04910 [Cucumis sativus]	NA	18.1857	19.9457	17.6399	15.9214	18.5242	16.6799	18.6324	16.7745	16.619	8.15267	9.24508	10.3062	16.574	17.2687	20.3129	20.6043	20.6713	21.8648	19.318	20.0918	19.5634	20.4872	22.1729	21.6899	3654	4242	3826	3106	3395	3225	3471	4116	4260	1578	1775	2108	3457
CsaV3_1G003300	chr1	2048643	2053995	-	CsaV3_1G003300	CsaV3_1G003300.1	NA	NA	NA	NA	PREDICTED: uncharacterized protein LOC101212458 isoform X2 [Cucumis sativus]	NA	10.852	10.0932	10.7343	7.1999	5.07391	4.68719	12.2578	9.6254	13.9649	10.2083	9.71919	10.5589	12.6364	14.3391	13.6502	7.93149	6.40485	5.92688	18.2423	12.3356	8.83048	11.8539	12.0391	11.165	1385	1364	1479	893	591	576	1451	1501	2274	1255	1186	1372	1674
CsaV3_1G003310	chr1	2054432	2058461	+	CsaV3_1G003310	CsaV3_1G003310.1	GO:0005515(protein binding)	NA	NA	NA	PREDICTED: uncharacterized protein LOC101220579 [Cucumis sativus]	NA	5.05162	5.21955	5.54798	7.86894	7.4129	6.25624	37.2427	37.5298	41.3935	15.8349	18.0247	18.3574	4.56947	4.88137	5.42412	15.9271	16.042	16.0057	48.2179	47.9736	50.8769	8.74076	8.89949	7.08288	1277	1396	1514	1931	1709	1522	8725	11582	13342	3853	4353	4722	1199
CsaV3_1G003320	chr1	2070673	2071689	+	CsaV3_1G003320	CsaV3_1G003320.1	GO:0003677(DNA binding);GO:0006355(regulation of transcription, DNA-templated)	NA	NA	NA	PREDICTED: dof zinc finger protein DOF5.4 [Cucumis sativus]	NA	16.976	22.4714	18.7887	77.2006	84.9665	84.0314	46.2721	49.5214	49.2234	22.7882	23.2952	23.2752	19.3425	20.2289	19.8891	91.8203	94.7056	93.7126	40.6191	37.1518	34.1862	38.2107	46.0465	40.3216	1158	1623	1384	5112	5286	5515	2926	4125	4283	1497	1519	1616	1370
CsaV3_1G003330	chr1	2073854	2076407	-	CsaV3_1G003330	CsaV3_1G003330.1	NA	NA	NA	NA	PREDICTED: uncharacterized protein LOC105434534 isoform X1 [Cucumis sativus]	NA	1.43944	1.20449	1.04865	3.38922	4.55821	3.34816	5.5856	4.31881	6.0105	2.48705	2.27312	1.64131	0.94695	0.959974	0.909827	6.43624	4.96403	5.92308	8.14006	4.69296	4.58571	4.6794	6.56841	4.63919	100	89	79	228	288	223	359	366	531	166	151	116	69
CsaV3_1G003340	chr1	2077360	2077911	-	CsaV3_1G003340	CsaV3_1G003340.1	NA	00970(Aminoacyl-tRNA biosynthesis)	K01870	EC:6.1.1.5	hypothetical protein Csa_1G015640 [Cucumis sativus]	NA	1.09079	1.54775	1.18818	3.39272	3.25607	3.28891	3.45248	1.89265	3.91121	3.2159	3.4208	2.06559	1.79577	1.79386	0.62107	6.21934	6.98054	6.52334	4.59382	5.15303	3.83263	7.78893	6.50689	4.11181	41	61	48	122	110	118	119	86	185	115	122	78	69
CsaV3_1G003350	chr1	2079545	2089782	+	CsaV3_1G003350	CsaV3_1G003350.1	GO:0003676(nucleic acid binding);GO:0005515(protein binding);GO:0005524(ATP binding)	NA	NA	NA	PREDICTED: putative ATP-dependent helicase hrq1 isoform X1 [Cucumis sativus]	NA	2.32719	2.07693	2.11405	2.14538	2.30207	2.02312	1.80326	2.00448	1.93343	3.29318	3.13523	2.42634	1.89827	2.45591	1.76792	2.44414	3.23063	2.87289	2.1968	2.53481	3.12196	2.98423	2.75017	3.27851	617	582	605	552	556	516	443	649	653	840	794	654	522
CsaV3_1G003360	chr1	2092164	2097151	-	CsaV3_1G003360	CsaV3_1G003360.1	GO:0005982(starch metabolic process);GO:0005985(sucrose metabolic process);GO:0009117(nucleotide metabolic process);GO:0047262(polygalacturonate 4-alpha-galacturonosyltransferase activity)	00520(Amino sugar and nucleotide sugar metabolism)	K13648	EC:2.4.1.43	PREDICTED: probable galacturonosyltransferase 11 [Cucumis sativus]	NA	2.86194	3.18715	3.17666	5.70414	4.62066	4.90785	6.89663	6.56482	7.23972	5.06278	5.8724	5.43635	3.86335	3.46832	3.87366	6.72308	6.36046	6.86445	9.82593	9.22761	8.31685	5.32485	5.89319	4.65677	546	643	654	1056	803	900	1219	1528	1760	929	1070	1055	765
CsaV3_1G003380	chr1	2115257	2121412	+	CsaV3_1G003380	CsaV3_1G003380.1	GO:0003677(DNA binding);GO:0005634(nucleus)	NA	NA	NA	PREDICTED: squamosa promoter-binding-like protein 6 [Cucumis sativus]	NA	3.44034	3.06834	4.69799	4.92778	3.66789	3.3976	6.17351	6.69286	7.05303	15.7102	16.6052	18.2153	3.53897	3.52822	2.97451	7.28395	6.85346	6.41816	13.8458	14.1282	14.0244	18.6562	18.4892	17.8104	631	596	931	878	614	600	1050	1500	1651	2775	2911	3401	674
CsaV3_1G003410	chr1	2130722	2134358	-	CsaV3_1G003410	CsaV3_1G003410.1	GO:0010215(cellulose microfibril organization);GO:0016049(cell growth);GO:0031225(anchored component of membrane)	NA	NA	NA	PREDICTED: protein COBRA [Cucumis sativus]	NA	37.5184	36.2446	34.4106	50.2583	56.5657	48.8772	38.0896	44.2765	35.274	30.0974	30.0291	30.8244	40.8687	43.0952	54.3654	59.8728	58.1405	56.8243	40.4715	51.7005	53.6715	45.0069	52.7406	48.105	5588	5714	5533	7268	7685	7005	5260	8054	6702	4316	4274	4673	6319
CsaV3_1G003420	chr1	2137123	2140067	-	CsaV3_1G003420	CsaV3_1G003420.1	GO:0005515(protein binding)	NA	NA	NA	PREDICTED: pentatricopeptide repeat-containing protein PNM1, mitochondrial [Cucumis sativus]	NA	3.30733	4.355	3.85703	11.0914	8.39423	9.77125	5.08994	5.6302	5.40212	5.94453	6.00698	7.20004	4.01004	4.08062	4.38266	11.7004	11.5548	12.3248	6.80014	8.3322	9.94757	5.72126	6.43828	5.11469	654	911	823	2127	1513	1857	932	1358	1361	1131	1134	1448	823
CsaV3_1G003430	chr1	2142237	2149710	-	CsaV3_1G003430	CsaV3_1G003430.1	GO:0003824(catalytic activity);GO:0008152(metabolic process)	NA	NA	NA	PREDICTED: probable acyl-activating enzyme 17, peroxisomal [Cucumis sativus]	NA	30.639	33.5238	32.25	23.5067	22.1597	21.1432	24.5334	20.6223	25.1744	37.0959	37.4342	36.3961	29.0544	32.4057	32.6768	24.7064	25.9208	25.4727	27.7702	26.5185	26.3821	27.7592	22.9435	25.9369	5960	6903	6773	4440	3932	3958	4425	4900	6248	6949	6959	7207	5868
CsaV3_1G003490	chr1	2172649	2184142	-	CsaV3_1G003490	CsaV3_1G003490.1	GO:0003723(RNA binding);GO:0006397(mRNA processing)	NA	NA	NA	PREDICTED: G patch domain-containing protein TGH isoform X1 [Cucumis sativus]	NA	5.19438	5.12019	4.52865	3.60229	3.21069	3.60396	3.70453	3.63676	4.09197	5.92471	5.27525	6.41207	4.71115	4.50052	5.18599	4.15821	4.39058	4.56421	4.24107	5.30993	4.34276	5.90982	6.22532	6.26837	1493	1557	1405	1005	842	997	987	1276	1500	1639	1449	1875	1405
CsaV3_1G003510	chr1	2186973	2190630	+	CsaV3_1G003510	CsaV3_1G003510.1	GO:0046982(protein heterodimerization activity)	NA	NA	NA	PREDICTED: protein Dr1 homolog isoform X1 [Cucumis sativus]	NA	49.6464	43.9308	47.1872	23.2652	24.6374	20.6679	29.6197	24.3545	30.9616	34.1013	32.509	31.468	41.672	38.8022	44.5139	25.8489	27.6243	29.7097	37.623	32.2337	27.9448	31.3256	29.8318	30.8607	2873	2691	2948	1308	1301	1151	1590	1722	2286	1901	1798	1854	2504
CsaV3_1G003520	chr1	2190689	2192460	+	CsaV3_1G003520	CsaV3_1G003520.1	NA	NA	NA	NA	PREDICTED: protein MIZU-KUSSEI 1 [Cucumis sativus]	NA	3.39941	2.00309	3.06574	2.59324	2.38783	2.93134	5.81896	3.73703	5.92453	2.43141	2.11986	2.64807	2.22649	1.99358	1.57701	2.06608	1.88494	2.13423	7.53117	4.29823	1.93731	1.56206	2.26538	1.92271	404	252	394	300	259	336	642	543	899	279	241	321	275
CsaV3_1G003540	chr1	2202641	2204263	+	CsaV3_1G003540	CsaV3_1G003540.1	NA	00970(Aminoacyl-tRNA biosynthesis)	K01870	EC:6.1.1.5	PREDICTED: dirigent protein 22 [Cucumis sativus]	NA	0.212925	0.123099	0.295131	0.320692	0.137157	0.200533	1.20325	0.84222	1.57541	0.477217	0.449408	0.615224	0.043021	0.205453	0.172225	0.188513	0.302103	0.210552	1.47531	1.07783	0.321715	0.431986	0.569524	0.448619	10	6	14	14	6	9	48	44	86	20	19	27	2
CsaV3_1G003550	chr1	2204418	2210849	-	CsaV3_1G003550	CsaV3_1G003550.1	GO:0044237(cellular metabolic process)	03013(RNA transport)	K03680	NA	PREDICTED: translation initiation factor eIF-2B subunit delta-like [Cucumis sativus]	NA	26.1223	28.2262	23.8406	21.4596	19.247	18.4531	21.2203	18.8943	22.4527	19.3702	23.6015	22.2877	25.8094	25.2161	26.1521	24.047	26.0286	22.6544	22.0651	29.7721	24.1888	21.5035	22.2046	24.1099	4330	4953	4267	3454	2911	2944	3262	3826	4748	3092	3739	3761	4442
CsaV3_1G003560	chr1	2213060	2218204	+	CsaV3_1G003560	CsaV3_1G003560.1	GO:0044237(cellular metabolic process)	03013(RNA transport)	K03680	NA	PREDICTED: translation initiation factor eIF-2B subunit delta-like isoform X1 [Cucumis sativus]	NA	20.4014	21.3714	20.3176	19.1888	19.2867	17.4925	19.3981	19.1212	19.818	22.6795	23.1846	25.1017	19.9361	19.9524	20.1894	21.3806	20.9148	19.1024	22.7229	23.5526	24.7763	19.2362	18.1366	21.0788	3902	4327	4195	3564	3365	3220	3440	4467	4835	4177	4238	4887	3958
CsaV3_1G003580	chr1	2224255	2225250	-	CsaV3_1G003580	CsaV3_1G003580.1	NA	NA	NA	NA	hypothetical protein Csa_1G015870 [Cucumis sativus]	NA	5.95013	6.00658	5.79364	2.34621	0.922748	1.06906	2.02066	1.36328	3.57927	14.9729	16.8292	14.217	7.1779	7.34431	6.65803	3.40568	4.08774	4.37316	4.7958	3.05016	2.25152	6.62848	5.96313	5.80216	398	425	418	153	57	69	126	112	305	963	1075	967	498
CsaV3_1G003600	chr1	2231685	2241475	-	CsaV3_1G003600	CsaV3_1G003600.1	GO:0006367(transcription initiation from RNA polymerase II promoter);GO:0043565(sequence-specific DNA binding)	03022(Basal transcription factors)	K03136	NA	PREDICTED: general transcription factor IIE subunit 1 [Cucumis sativus]	NA	28.5418	27.2691	27.1873	24.0641	24.7126	24.5526	32.2196	26.2848	29.595	28.9397	29.7913	28.6727	29.7494	26.3074	28.7965	29.7716	28.7691	29.4484	30.6774	27.4846	26.6824	22.1862	23.3954	24.0749	4393	4442	4517	3596	3469	3636	4598	4941	5810	4289	4382	4492	4753
CsaV3_1G003610	chr1	2248340	2250830	+	CsaV3_1G003610	CsaV3_1G003610.1	NA	NA	NA	NA	PREDICTED: transcription factor DICHOTOMA-like [Cucumis sativus]	NA	0.59904	0.690092	0.657525	0.8245	1.03113	0.928065	0.666372	1.0487	0.719058	0.751236	0.990964	1.446	0.50261	0.83999	1.04614	1.18843	0.539865	0.433965	0.396357	0.313293	0.088928	1.22153	1.08401	0.927612	94	114	111	125	147	139	96	199	143	113	148	229	82
CsaV3_1G003630	chr1	2257803	2265303	+	CsaV3_1G003630	CsaV3_1G003630.1	GO:0005524(ATP binding);GO:0006298(mismatch repair);GO:0030983(mismatched DNA binding);GO:0032300(mismatch repair complex)	03430(Mismatch repair)	K08735	NA	PREDICTED: DNA mismatch repair protein MSH2 [Cucumis sativus]	NA	4.2307	4.77808	3.63969	4.75186	4.5644	3.84131	4.08184	3.95926	4.14667	3.26035	2.93758	3.38676	4.20315	4.78109	4.28679	5.66634	5.10367	6.01824	4.18551	4.70939	4.98737	3.40119	3.22708	3.851	992	1186	921	1082	976	867	887	1134	1240	736	658	808	1023
CsaV3_1G003640	chr1	2271371	2280360	+	CsaV3_1G003640	CsaV3_1G003640.1	NA	NA	NA	NA	PREDICTED: uncharacterized protein LOC101215825 [Cucumis sativus]	NA	8.68032	8.49379	7.89255	64.0835	65.3466	59.8506	59.7743	56.3166	57.3177	8.4539	7.71025	7.61358	8.48444	9.12508	9.83255	64.1882	60.6362	62.6618	54.1281	70.4785	72.1788	8.96114	8.48823	8.69906	1718	1779	1686	12309	11791	11393	10963	13606	14464	1611	1458	1534	1743
CsaV3_1G003650	chr1	2281308	2287899	+	CsaV3_1G003650	CsaV3_1G003650.1	GO:0017112(Rab guanyl-nucleotide exchange factor activity);GO:0043087(regulation of GTPase activity)	NA	NA	NA	PREDICTED: protein DENND6B [Cucumis sativus]	NA	4.27887	5.06556	4.5667	3.72946	3.50522	3.26431	4.91372	3.57788	5.40081	4.71568	5.00534	4.98948	4.97781	5.02583	4.98975	5.14336	4.58169	4.25749	5.38986	4.35288	4.56676	5.31536	5.13534	4.43036	911	1142	1050	771	681	669	970	931	1467	967	1019	1082	1101
CsaV3_1G003660	chr1	2289372	2292902	-	CsaV3_1G003660	CsaV3_1G003660.1	GO:0003735(structural constituent of ribosome);GO:0005840(ribosome);GO:0006412(translation);GO:0042254(ribosome biogenesis)	03010(Ribosome)	K02979	NA	40S ribosomal protein S28 [Morus notabilis]	NA	667.739	725.745	581.901	522.695	497.817	472.142	698.263	610.383	781.321	661.818	688.332	636.953	579.106	578.232	623.288	626.403	653.178	633.722	680.639	717.08	686.386	625.576	603.706	613.774	17596	20245	16556	13375	11967	11974	17061	19646	26266	16793	17335	17087	15842
CsaV3_1G003670	chr1	2295714	2298516	+	CsaV3_1G003670	CsaV3_1G003670.1	GO:0003677(DNA binding)	NA	NA	NA	PREDICTED: transcription factor DIVARICATA [Cucumis sativus]	NA	51.6675	52.7664	53.9103	8.88822	10.5288	9.71557	5.44445	6.25084	6.44136	20.7815	19.5966	20.6857	49.8627	51.7699	54.0324	8.62264	7.6854	7.58591	4.98027	4.71662	4.21023	21.9315	20.9842	22.6097	9098	9835	10249	1520	1692	1647	889	1345	1447	3524	3298	3708	9115
CsaV3_1G003680	chr1	2297914	2300812	-	CsaV3_1G003680	CsaV3_1G003680.1	NA	NA	NA	NA	PREDICTED: uncharacterized protein LOC101217575 [Cucumis sativus]	NA	6.77794	8.09279	7.55038	3.47739	2.1019	2.65098	2.4543	2.35862	2.76524	4.26749	6.87952	4.11167	5.22272	5.43101	8.24853	2.32859	2.22552	3.26898	3.04414	3.51506	2.76623	4.58022	4.38016	7.36064	202	256	243	101	58	76	68	86	106	123	196	125	162
CsaV3_1G003690	chr1	2302142	2306176	-	CsaV3_1G003690	CsaV3_1G003690.1	NA	NA	NA	NA	PREDICTED: carbon catabolite repressor protein 4 homolog 3 isoform X2 [Cucumis sativus]	NA	52.03	47.559	52.9275	32.8234	35.5826	34.3912	27.3912	27.253	30.033	32.1414	31.4833	30.0741	40.7551	44.9861	40.6533	24.2746	25.0052	27.4815	21.8118	20.9214	24.3931	41.0806	37.3749	40.5989	5150	4983	5656	3155	3213	3276	2514	3295	3792	3063	2978	3030	4188
CsaV3_1G003700	chr1	2306890	2315293	-	CsaV3_1G003700	CsaV3_1G003700.1	NA	NA	NA	NA	PREDICTED: actin-related protein 4 [Cucumis sativus]	NA	21.9773	25.9404	21.9959	13.2861	15.2421	13.435	17.1322	17.0934	18.2065	15.222	17.347	17.7257	25.441	22.8975	23.9457	14.2144	15.1382	15.1252	17.5929	18.8146	17.5894	14.1006	13.7811	14.3334	3189	3985	3446	1872	2018	1877	2305	3030	3371	2127	2406	2619	3833
CsaV3_1G003730	chr1	2328358	2330178	+	CsaV3_1G003730	CsaV3_1G003730.1	GO:0004190(aspartic-type endopeptidase activity);GO:0006508(proteolysis);GO:0009414(response to water deprivation);GO:0009737(response to abscisic acid)	NA	NA	NA	PREDICTED: protein ASPARTIC PROTEASE IN GUARD CELL 1-like [Cucumis sativus]	NA	49.2451	51.8209	52.0427	14.0744	10.2747	10.4696	3.58155	3.87746	2.95806	68.299	68.3942	60.8887	80.6414	80.1923	80.9167	21.3367	18.5248	21.2463	4.08165	4.89588	2.89229	67.4317	80.5702	77.5463	6013	6698	6861	1669	1145	1231	406	579	461	8031	7981	7569	10222
CsaV3_1G003740	chr1	2331927	2335214	-	CsaV3_1G003740	CsaV3_1G003740.1	GO:0015743(malate transport)	NA	NA	NA	PREDICTED: aluminum-activated malate transporter 9 [Cucumis sativus]	NA	17.1478	18.0313	14.6086	11.6216	12.0077	11.281	5.67299	5.05377	4.65505	8.07273	7.12374	7.42562	12.3654	11.8024	13.2503	11.5163	11.5712	11.4834	5.82087	4.97865	4.41376	7.09644	6.69389	8.68215	2589	2881	2381	1704	1654	1639	794	932	897	1174	1028	1141	1938
CsaV3_1G003750	chr1	2337216	2340976	-	CsaV3_1G003750	CsaV3_1G003750.1	NA	NA	NA	NA	PREDICTED: uncharacterized protein LOC101218989 [Cucumis sativus]	NA	292.927	295.331	305.076	198.337	222.079	229.467	250.946	244.697	219.575	194.39	196.084	174.287	256.456	299.274	262.715	178.321	183.191	228.695	162.687	162.412	151.562	230.877	181.569	219.566	24533	26182	27585	16129	16966	18494	19486	25030	23460	15676	15694	14859	22297
CsaV3_1G003760	chr1	2338651	2339592	+	CsaV3_1G003760	CsaV3_1G003760.1	NA	NA	NA	NA	PREDICTED: protein YLS3 [Cucumis sativus]	NA	3.38309	2.69334	3.05918	3.98085	4.17876	3.09298	2.37002	2.00245	3.71855	3.89897	4.62118	3.26959	2.6874	2.81982	3.27639	5.1778	3.92327	5.83355	3.57448	3.68768	2.34513	4.81758	3.84592	3.3486	188	159	184	215	212	166	122	136	264	209	245	185	155
CsaV3_1G003770	chr1	2342078	2343296	-	CsaV3_1G003770	CsaV3_1G003770.1	NA	NA	NA	NA	hypothetical protein Csa_1G022530 [Cucumis sativus]	NA	14.0887	14.0717	12.8925	39.5625	36.9552	40.6638	8.47143	6.34514	8.16366	16.0536	19.7392	18.8177	18.7292	17.6921	21.1046	48.9571	38.8146	34.5685	9.77602	6.24256	5.78716	31.037	30.3742	26.8198	1152	1218	1138	3140	2756	3199	642	634	852	1264	1542	1566	1590
CsaV3_1G003780	chr1	2349522	2350513	-	CsaV3_1G003780	CsaV3_1G003780.1	GO:0010112(regulation of systemic acquired resistance)	NA	NA	NA	hypothetical protein Csa_1G023030 [Cucumis sativus]	NA	3.55966	2.95206	3.23769	3.61784	3.31692	2.73958	1.99804	2.31616	2.15849	1.61275	3.10099	1.82699	2.00567	1.48652	2.78768	3.23718	2.81465	1.8465	1.94327	1.89547	2.2155	2.92022	5.68624	2.56854	237	208	233	234	202	176	124	189	184	104	198	124	139
CsaV3_1G003790	chr1	2354015	2361755	-	CsaV3_1G003790	CsaV3_1G003790.1	NA	NA	NA	NA	PREDICTED: carbon catabolite repressor protein 4 homolog 5 [Cucumis sativus]	NA	3.35143	3.94187	3.86113	9.58879	11.9473	10.832	3.6446	4.10061	4.09131	1.89927	1.62988	1.68086	2.86065	2.97979	3.4211	6.73113	6.67962	7.67067	4.5081	6.24268	5.24429	2.17336	1.80712	2.41341	539	671	670	1497	1752	1676	544	805	839	294	251	276	478
CsaV3_1G003800	chr1	2364830	2367233	+	CsaV3_1G003800	CsaV3_1G003800.1	GO:0005515(protein binding);GO:0005622(intracellular);GO:0008270(zinc ion binding)	04712(Circadian rhythm - plant)	K12135	NA	PREDICTED: zinc finger protein CONSTANS-LIKE 16 [Cucumis sativus]	NA	144.394	155.371	143.802	20.2892	27.2287	22.0988	20.9874	19.6754	18.2615	65.1807	57.3551	63.8314	121.685	120.277	115.966	18.4453	12.7438	14.6907	14.4761	11.2582	7.75796	43.4254	41.8418	47.9217	15753	17943	16938	2150	2710	2321	2123	2622	2542	6847	5980	7089	13782
CsaV3_1G003810	chr1	2368012	2369905	-	CsaV3_1G003810	CsaV3_1G003810.1	NA	NA	NA	NA	PREDICTED: LOB domain-containing protein 41-like [Cucumis sativus]	NA	3.52793	3.71936	3.95627	14.3391	11.2293	10.9931	7.81872	6.06337	7.09694	5.36382	8.16269	7.41729	3.83741	2.84949	3.01014	13.8348	12.265	12.4512	10.7946	6.99352	6.12854	12.7725	16.465	11.6363	427	477	517	1685	1240	1280	877	896	1096	625	944	914	482
CsaV3_1G003820	chr1	2372211	2374433	-	CsaV3_1G003820	CsaV3_1G003820.1	NA	NA	NA	NA	PREDICTED: uncharacterized protein LOC101219468 [Cucumis sativus]	NA	431.747	439.937	435.718	116.968	124.792	122.22	114.455	105.179	108.915	111.373	119.562	115.626	453.314	493.747	483.013	120.042	111.163	107.067	110.232	83.8474	65.6397	133.727	137.594	125.47	42614	45965	46431	11211	11236	11609	10475	12680	13715	10585	11278	11618	46448
CsaV3_1G003830	chr1	2377357	2381680	-	CsaV3_1G003830	CsaV3_1G003830.1	GO:0003735(structural constituent of ribosome);GO:0005840(ribosome);GO:0006412(translation);GO:0042254(ribosome biogenesis)	NA	NA	NA	PREDICTED: uncharacterized protein LOC101203868 [Cucumis sativus]	NA	0.990978	0.739878	1.19289	1.69154	1.60961	1.77416	1.05232	1.29028	1.12007	1.00767	0.834185	1.04033	0.915676	0.889199	1.0247	1.20268	1.41443	1.8063	0.803606	0.975437	0.933854	0.715475	0.934058	0.866902	162	128	210	268	240	279	160	257	233	159	130	173	155
CsaV3_1G003850	chr1	2391833	2392589	-	CsaV3_1G003850	CsaV3_1G003850.1	NA	NA	NA	NA	hypothetical protein Csa_1G023590 [Cucumis sativus]	NA	48.4407	48.5009	42.1978	45.3869	41.0657	32.0996	53.5113	41.4003	66.7425	29.2081	27.8036	31.5672	40.6998	36.4579	33.59	56.3285	56.3804	55.2705	64.5298	63.8977	72.6331	40.9227	33.8964	32.5015	780	827	734	710	603	498	799	814	1371	453	428	518	680
CsaV3_1G003860	chr1	2392644	2396031	-	CsaV3_1G003860	CsaV3_1G003860.1	GO:0003723(RNA binding)	03018(RNA degradation)	K01148	EC:3.1.13.4	PREDICTED: chloroplastic group IIA intron splicing facilitator CRS1, chloroplastic [Cucumis sativus]	NA	30.9768	28.3016	30.3485	40.8641	38.7951	34.5302	47.0844	46.3515	49.3115	29.325	28.0213	29.7763	36.8909	38.953	34.0286	51.645	47.5837	46.3443	36.3895	40.4684	47.3531	18.1758	19.0349	19.8676	3907	3779	4133	5005	4464	4192	5507	7141	7935	3562	3378	3823	4831
CsaV3_1G003870	chr1	2397832	2405260	-	CsaV3_1G003870	CsaV3_1G003870.1	GO:0008289(lipid binding)	NA	NA	NA	PREDICTED: uncharacterized protein LOC101204113 [Cucumis sativus]	NA	5.93258	6.06113	5.62659	8.90029	8.46355	8.33948	6.40788	5.87257	6.49473	5.66476	6.22489	6.70767	5.5593	5.56779	5.73488	12.2698	12.0868	11.1715	6.06851	7.66254	7.71788	7.74711	8.01465	7.86527	1361	1471	1393	1982	1770	1840	1363	1645	1900	1251	1364	1566	1324
CsaV3_1G003890	chr1	2412851	2416403	-	CsaV3_1G003890	CsaV3_1G003890.1	NA	NA	NA	NA	PREDICTED: uncharacterized protein LOC101213898 [Cucumis sativus]	NA	19.4853	23.4372	21.0674	18.0741	13.8296	13.8483	17.666	13.8668	14.5289	23.558	22.3728	23.9209	22.7987	22.1328	23.9038	19.6652	20.4258	21.7315	19.6254	20.2307	22.2516	19.0463	18.8518	19.7101	2721	3464	3176	2451	1762	1861	2287	2365	2588	3167	2985	3400	3305
CsaV3_1G003900	chr1	2416946	2417233	-	CsaV3_1G003900	CsaV3_1G003900.1	NA	NA	NA	NA	hypothetical protein Csa_1G024140 [Cucumis sativus]	NA	0.251324	0.510073	0.319089	1.53946	1.27087	0.692032	0.875003	0.641625	0.285638	0.433101	0.413983	0.495122	1.98391	2.12987	1.55156	1.73084	1.12944	1.23857	1.05999	0.863676	0.610519	0.648012	0.026323	0.059661	5	11	7	29	23	13	16	16	8	9	8	10	40
CsaV3_1G003910	chr1	2423148	2424832	-	CsaV3_1G003910	CsaV3_1G003910.1	GO:0046983(protein dimerization activity)	NA	NA	NA	hypothetical protein Csa_1G024150 [Cucumis sativus]	NA	16.9554	15.874	14.7234	12.3672	14.3612	17.5096	9.12045	11.8082	5.68284	15.9306	12.7808	13.9406	19.1927	15.5275	23.51	10.4391	9.26064	13.7504	5.11705	7.37682	5.4205	12.8076	14.0472	13.634	1037	1028	973	735	802	1031	518	882	444	939	747	868	1219
CsaV3_1G003920	chr1	2431966	2433180	+	CsaV3_1G003920	CsaV3_1G003920.1	GO:0003677(DNA binding)	NA	NA	NA	PREDICTED: myb-related protein 305-like [Cucumis sativus]	NA	2.44719	2.24279	2.7789	5.68425	3.95798	5.89458	7.51925	8.24152	8.78451	5.35109	5.90567	6.27688	4.09165	2.11473	3.18887	10.8252	9.5739	10.1184	29.8825	23.5586	19.0837	7.02872	7.78772	5.96972	157	152	192	353	231	363	446	643	716	329	361	408	272
CsaV3_1G003930	chr1	2437661	2439879	+	CsaV3_1G003930	CsaV3_1G003930.1	GO:0003735(structural constituent of ribosome);GO:0005840(ribosome);GO:0006412(translation);GO:0042254(ribosome biogenesis)	03010(Ribosome)	K02993	NA	PREDICTED: 40S ribosomal protein S7-1-like [Cucumis sativus]	NA	137.037	149.735	124.957	175.808	167.131	163.145	246.597	230.096	245.419	196.769	204.615	207.945	155.503	144.672	145.513	219.204	237.607	222.121	242.927	221.273	252.423	183.46	200.175	182.366	8776	10150	8639	10932	9763	10054	14641	17996	20049	12133	12522	13555	10338
CsaV3_1G003940	chr1	2439956	2443243	-	CsaV3_1G003940	CsaV3_1G003940.1	NA	NA	NA	NA	PREDICTED: uncharacterized protein LOC101214542 [Cucumis sativus]	NA	14.0732	12.241	12.8698	4.09374	3.04522	3.16697	5.71828	3.79733	4.28042	4.88277	5.41853	3.57624	11.7948	10.0366	12.2297	5.13626	5.14279	5.06083	6.94965	6.28892	4.56739	6.27924	6.64343	6.68073	1249	1150	1233	353	247	271	471	412	485	418	460	323	1087
CsaV3_1G003950	chr1	2446759	2449187	+	CsaV3_1G003950	CsaV3_1G003950.1	NA	NA	NA	NA	PREDICTED: uncharacterized protein LOC105436374 [Cucumis sativus]	NA	2.53953	2.10536	1.63513	0.733998	0.90733	0.891355	0.392119	0.469123	0.432708	2.17956	1.83593	2.24084	2.11982	2.10735	1.87304	1.11692	0.873957	0.862931	0.918486	0.78442	0.673663	2.65834	2.73221	2.64479	414	363	288	117	135	140	60	94	90	342	286	372	359
CsaV3_1G003960	chr1	2454211	2464204	-	CsaV3_1G003960	CsaV3_1G003960.1	GO:0008270(zinc ion binding)	NA	NA	NA	PREDICTED: uncharacterized protein LOC101215023 [Cucumis sativus]	NA	13.74	13.0352	12.4789	14.4789	13.575	13.8217	12.7942	12.7965	13.2436	14.0452	12.6393	12.8066	12.1833	12.1502	12.9702	14.3231	13.2209	13.5659	12.1134	15.6771	14.5488	16.4002	13.9472	16.733	4526	4545	4438	4631	4079	4381	3908	5148	5565	4455	3979	4294	4166
CsaV3_1G003970	chr1	2479842	2484920	+	CsaV3_1G003970	CsaV3_1G003970.1	GO:0008375(acetylglucosaminyltransferase activity);GO:0016020(membrane)	NA	NA	NA	PREDICTED: uncharacterized protein LOC101209845 [Cucumis sativus]	NA	2.37807	2.46291	2.787	1.64143	1.08946	0.672564	8.47398	5.77942	11.6926	9.64214	10.0406	6.91439	2.21623	1.5847	3.30685	5.66395	3.97751	3.0763	20.103	19.9031	13.7399	3.26153	5.479	4.97716	472	518	598	317	198	129	1560	1401	2961	1843	1905	1397	457
CsaV3_1G003980	chr1	2483778	2486198	-	CsaV3_1G003980	CsaV3_1G003980.1	GO:0004672(protein kinase activity);GO:0005524(ATP binding);GO:0006468(protein phosphorylation)	NA	NA	NA	PREDICTED: LEAF RUST 10 DISEASE-RESISTANCE LOCUS RECEPTOR-LIKE PROTEIN KINASE-like 1.2 isoform X1 [Cucumis melo]	NA	3.60967	3.0444	4.05034	1.62196	0.786745	2.30824	13.3973	8.67495	14.6054	17.0074	23.5416	25.5877	5.00578	5.50266	4.33317	3.38979	2.03109	2.9195	26.0568	23.7354	17.6	12.9366	9.76004	11.2522	506	452	613	221	101	312	1740	1485	2610	2294	3152	3649	728
CsaV3_1G003990	chr1	2493649	2496928	+	CsaV3_1G003990	CsaV3_1G003990.1	NA	NA	NA	NA	PREDICTED: uncharacterized protein LOC101215266 [Cucumis sativus]	NA	178.883	191.332	163.765	6.18054	6.26151	4.98831	9.95975	8.39965	11.6046	88.3235	86.5156	90.7726	160.067	162.052	155.159	11.0891	9.55665	9.66636	12.0059	10.2147	8.671	73.58	80.7241	75.5456	20955	23725	20712	703	670	563	1082	1202	1735	9963	9686	10825	19465
CsaV3_1G004000	chr1	2498806	2499782	-	CsaV3_1G004000	CsaV3_1G004000.1	GO:0006869(lipid transport)	NA	NA	NA	PREDICTED: non-specific lipid-transfer protein 2-like [Cucumis sativus]	NA	8.90877	8.9808	9.75776	5.87826	6.52594	5.29886	2.74221	3.80759	2.39504	7.56696	8.66462	7.40174	7.17574	8.97668	12.2695	8.28635	3.69649	5.68027	1.91588	2.70367	2.26933	5.61043	7.70127	6.73447	584	623	691	374	390	335	167	305	201	478	543	494	488
CsaV3_1G004010	chr1	2501029	2504944	-	CsaV3_1G004010	CsaV3_1G004010.1	NA	00130(Ubiquinone and other terpenoid-quinone biosynthesis)	K14759	EC:5.4.4.2;EC:2.2.1.9	PREDICTED: L-Ala-D/L-amino acid epimerase [Cucumis sativus]	NA	1.81068	2.03429	2.26596	0.967029	0.462495	0.945113	0.566456	0.840102	0.724767	1.6454	1.25012	1.45839	2.58283	2.04404	3.0271	1.01845	1.0012	0.962354	0.917059	0.635388	0.526927	1.27549	1.42397	1.77487	242	288	327	126	57	122	71	137	124	212	160	199	358
CsaV3_1G004020	chr1	2506396	2511082	+	CsaV3_1G004020	CsaV3_1G004020.1	NA	NA	NA	NA	PREDICTED: uncharacterized protein LOC101215739 [Cucumis sativus]	NA	11.1255	10.7521	9.30242	10.6055	8.20581	10.4313	8.20796	7.40522	9.60366	14.1957	12.405	13.3087	12.051	10.9989	11.0963	12.0627	13.1183	11.3878	9.5205	10.2951	11.1543	10.536	10.6136	11.44	1531	1566	1382	1417	1030	1381	1047	1244	1685	1880	1631	1864	1721
CsaV3_1G004030	chr1	2512675	2515423	-	CsaV3_1G004030	CsaV3_1G004030.1	GO:0005515(protein binding)	NA	NA	NA	PREDICTED: uncharacterized protein LOC101210340 [Cucumis sativus]	NA	0.437912	0.208172	0.276078	1.37835	0.68464	1.37823	2.01637	1.53217	1.27896	0.571859	0.503988	0.49478	0.647328	0.57145	0.286348	2.53575	2.59098	2.80912	2.55218	1.89976	1.90461	1.19815	1.19503	1.25054	69	35	47	210	98	209	294	294	256	87	76	79	106
CsaV3_1G004040	chr1	2525100	2528888	+	CsaV3_1G004040	CsaV3_1G004040.1	NA	NA	NA	NA	hypothetical protein Csa_1G024275 [Cucumis sativus]	NA	13.6287	15.9027	14.4465	21.0169	14.5528	11.6327	15.8429	4.66041	14.4342	104.87	98.0219	112.926	37.4951	23.4723	33.3283	36.0602	31.5726	37.2394	29.749	34.6279	33.8695	9.32907	8.01155	10.2089	1520	1878	1740	2276	1481	1249	1638	635	2054	11261	10446	12819	4341
CsaV3_1G004060	chr1	2535120	2538002	-	CsaV3_1G004060	CsaV3_1G004060.1	NA	NA	NA	NA	PREDICTED: uncharacterized protein LOC101215981 [Cucumis sativus]	NA	0.422758	0.883429	0.732366	1.15138	1.11478	0.985007	0.706759	0.404375	1.19565	0.643741	0.970031	0.530572	0.4572	0.730049	0.303448	0.60924	0.431566	0.534984	0.959867	0.247551	0.104653	0.688387	0.817913	0.354066	42	93	79	111	101	94	65	49	151	62	92	54	47
CsaV3_1G004070	chr1	2551308	2554963	-	CsaV3_1G004070	CsaV3_1G004070.1	NA	NA	NA	NA	PREDICTED: uncharacterized protein LOC101216222 [Cucumis sativus]	NA	0.68174	1.01077	0.368989	0.947065	0.738464	1.03536	0.523897	0.746225	0.61468	1.0511	1.15254	1.49081	0.503194	0.511276	0.589799	0.916852	0.847753	0.963916	0.739992	0.679676	0.649809	0.63372	0.700173	1.13821	52	81	31	70	51	76	37	69	60	77	84	115	40
CsaV3_1G004080	chr1	2556187	2562245	+	CsaV3_1G004080	CsaV3_1G004080.1	GO:0004722(protein serine/threonine phosphatase activity);GO:0006470(protein dephosphorylation);GO:0008287(protein serine/threonine phosphatase complex)	NA	NA	NA	PREDICTED: probable protein phosphatase 2C 8 [Cucumis sativus]	NA	7.84196	8.67862	7.60152	8.53024	7.17934	7.604	6.07591	6.06972	7.66453	6.64762	7.06491	7.48443	6.26339	6.84789	5.92447	9.70025	8.52254	8.98771	7.49506	7.58004	7.08915	9.98107	8.24508	8.57337	879	1030	920	929	734	820	632	831	1096	718	757	854	729
CsaV3_1G004100	chr1	2569251	2577675	+	CsaV3_1G004100	CsaV3_1G004100.1	GO:0003676(nucleic acid binding);GO:0004386(helicase activity);GO:0005524(ATP binding)	03018(RNA degradation)	K14442	EC:3.6.4.13	PREDICTED: ATP-dependent RNA helicase DHX36 [Cucumis sativus]	NA	5.91365	5.43769	5.28073	12.2424	12.8	11.9398	8.96642	10.5843	9.23665	10.8551	11.0059	11.5775	5.98319	6.1068	5.86701	12.3795	13.2032	13.362	8.04861	9.45917	10.5739	9.51563	9.65828	10.4156	1892	1842	1824	3803	3736	3676	2660	4136	3770	3344	3365	3771	1988
CsaV3_1G004120	chr1	2579628	2581713	-	CsaV3_1G004120	CsaV3_1G004120.1	GO:0005515(protein binding)	NA	NA	NA	PREDICTED: guanine nucleotide-binding protein subunit beta-like protein [Cucumis sativus]	NA	135.425	145.373	131.199	153.971	157.242	156.249	223.713	204.797	217.276	178.471	188.191	188.474	155.56	144.903	176.59	181.859	203.175	177.899	189.904	184.984	181.509	118.081	135.21	137.131	17726	20142	18540	19569	18774	19681	27149	32739	36280	22493	23540	25112	21137
CsaV3_1G004130	chr1	2584077	2591227	+	CsaV3_1G004130	CsaV3_1G004130.1	GO:0005779(integral component of peroxisomal membrane);GO:0007031(peroxisome organization)	04146(Peroxisome)	K13336	NA	PREDICTED: peroxisome biogenesis protein 3-2 [Cucumis sativus]	NA	32.5941	32.9338	32.7172	37.9913	35.0021	34.6928	35.7132	32.4953	36.3788	40.3952	40.7836	39.4847	30.1977	30.7572	32.0181	38.0052	39.6959	39.6829	43.1093	47.0609	47.6998	46.6436	42.0851	46.0213	4208	4500	4560	4762	4122	4310	4274	5123	5991	5021	5031	5189	4047
CsaV3_1G004140	chr1	2592451	2594702	+	CsaV3_1G004140	CsaV3_1G004140.1	NA	03040(Spliceosome)	K12825	NA	PREDICTED: uncharacterized protein LOC101217184 [Cucumis sativus]	NA	25.6217	25.5819	28.0391	19.9401	24.0148	24.8915	18.2234	20.0853	19.8603	14.4953	16.9894	15.1132	16.2128	17.0138	16.2445	16.7339	16.9154	17.4572	15.4617	16.5486	16.5921	15.9805	17.3167	16.4708	2194	2319	2593	1658	1876	2052	1447	2101	2170	1196	1391	1318	1442
CsaV3_1G004150	chr1	2594894	2596839	-	CsaV3_1G004150	CsaV3_1G004150.1	GO:0005515(protein binding)	00480(Glutathione metabolism)	K00799	EC:2.5.1.18	PREDICTED: probable glutathione S-transferase [Cucumis sativus]	NA	10.1501	9.91121	7.90729	6.29714	3.55657	4.0512	12.9113	6.62855	11.6821	5.90966	8.8176	5.76503	13.7393	14.7562	12.3216	12.025	8.87614	6.5794	21.9625	19.1256	11.0894	8.90049	12.1839	7.73563	947	978	796	570	303	364	1116	755	1390	531	786	547	1330
CsaV3_1G004160	chr1	2598315	2604255	+	CsaV3_1G004160	CsaV3_1G004160.1	GO:0004672(protein kinase activity);GO:0005524(ATP binding);GO:0006468(protein phosphorylation)	03022(Basal transcription factors);03420(Nucleotide excision repair)	K02202	EC:2.7.11.22;EC:2.7.11.23	PREDICTED: cyclin-dependent kinase D-3-like [Cucumis sativus]	NA	13.7953	14.8939	15.2684	19.4789	18.1532	19.15	15.8582	18.5276	18.2721	15.4426	15.6176	14.9571	13.2742	13.4201	12.7277	21.0409	20.4744	22.0619	16.9323	20.0517	22.3846	15.2584	14.5354	14.4842	2329	2661	2783	3193	2795	3111	2482	3820	3935	2510	2519	2570	2326
CsaV3_1G004170	chr1	2604650	2606584	-	CsaV3_1G004170	CsaV3_1G004170.1	GO:0006855(drug transmembrane transport);GO:0015238(xenobiotic transmembrane transporter activity);GO:0015297(antiporter activity);GO:0016020(membrane)	NA	NA	NA	PREDICTED: MATE efflux family protein 6 isoform X1 [Cucumis sativus]	NA	16.729	17.1085	19.4371	11.8335	11.7562	9.68239	10.8395	11.2075	12.5553	12.2882	13.7207	16.0559	19.042	16.6871	19.7047	14.7268	13.6051	16.6304	14.9433	12.384	11.825	13.1363	12.962	12.4066	754	817	946	518	484	420	453	617	722	534	591	737	891
CsaV3_1G004180	chr1	2606644	2607971	-	CsaV3_1G004180	CsaV3_1G004180.1	GO:0006855(drug transmembrane transport);GO:0015238(xenobiotic transmembrane transporter activity);GO:0015297(antiporter activity);GO:0016020(membrane)	NA	NA	NA	PREDICTED: MATE efflux family protein 6 isoform X1 [Cucumis sativus]	NA	3.94286	5.31914	5.00605	2.42801	2.74128	1.99317	3.63251	3.63551	3.41659	4.49141	3.40545	4.52136	7.92381	5.38525	6.90633	3.26133	2.58643	2.83386	2.8539	3.02495	2.65297	2.44601	2.05411	3.5712	247	352	338	148	157	120	211	278	273	271	204	288	515
CsaV3_1G004200	chr1	2633327	2639484	+	CsaV3_1G004200	CsaV3_1G004200.1	GO:0004601(peroxidase activity);GO:0006979(response to oxidative stress);GO:0020037(heme binding);GO:0055114(oxidation-reduction process)	00592(alpha-Linolenic acid metabolism)	K10529	EC:1.-.-.-	PREDICTED: alpha-dioxygenase 2 [Cucumis sativus]	NA	15.8467	15.1015	16.4775	33.6826	38.4382	37.0997	21.4514	26.5064	23.0013	20.4498	19.418	18.492	13.4128	12.6517	14.3975	36.6163	33.7615	34.4189	22.5324	25.3493	27.3693	34.8337	32.4169	35.8803	4664	4705	5236	9626	10319	10507	5854	9528	8636	5795	5462	5540	4098
CsaV3_1G004220	chr1	2640319	2646163	-	CsaV3_1G004220	CsaV3_1G004220.1	GO:0005515(protein binding)	NA	NA	NA	PREDICTED: 66 kDa stress protein [Cucumis sativus]	NA	21.4855	22.1325	23.0863	13.7036	14.0779	13.1896	12.891	11.2423	11.7402	16.5849	16.3717	16.1499	23.3963	21.2671	24.1747	14.6366	15.0734	14.8562	13.4981	13.9427	13.2637	16.3286	16.8227	17.687	3421	3730	3968	2119	2045	2021	1903	2186	2385	2543	2491	2617	3867
CsaV3_1G004230	chr1	2647667	2650211	-	CsaV3_1G004230	CsaV3_1G004230.1	NA	NA	NA	NA	PREDICTED: LOW QUALITY PROTEIN: uncharacterized GPI-anchored protein At4g28100 [Cucumis sativus]	NA	3.28536	2.02659	3.4855	4.62821	5.48024	5.38361	1.7896	1.99135	1.87013	3.63395	2.15036	2.9102	3.32543	3.19908	3.26461	4.69539	4.47694	5.25647	1.84472	1.70305	2.29476	3.82727	4.28435	3.34661	405	264	463	553	615	638	205	300	294	431	253	365	425
CsaV3_1G004250	chr1	2658376	2662359	+	CsaV3_1G004250	CsaV3_1G004250.1	GO:0005515(protein binding);GO:0008270(zinc ion binding)	NA	NA	NA	PREDICTED: pentatricopeptide repeat-containing protein At4g02750 [Cucumis sativus]	NA	1.7163	1.39785	1.70469	0.739939	0.558394	0.706799	0.710742	0.691848	1.04683	1.05039	1.00522	1.12876	1.75152	1.88679	2.20205	1.10367	1.66387	1.44735	1.50756	2.70893	3.06594	1.47999	1.38182	1.5006	386	333	414	162	115	153	148	190	300	228	216	258	409
CsaV3_1G004260	chr1	2662730	2668666	-	CsaV3_1G004260	CsaV3_1G004260.1	GO:0004707(MAP kinase activity);GO:0005524(ATP binding);GO:0006468(protein phosphorylation);GO:0007178(transmembrane receptor protein serine/threonine kinase signaling pathway);GO:0009069(serine family amino acid metabolic process)	04016(MAPK signaling pathway - plant)	K20538	EC:2.7.11.24	PREDICTED: mitogen-activated protein kinase 9-like [Cucumis sativus]	NA	17.4595	17.3025	16.1616	13.6665	12.0257	9.94545	14.8431	10.6699	12.9981	15.4651	15.3219	15.5355	17.0583	16.7884	16.9005	12.778	9.87336	9.36513	17.3742	14.986	13.0059	10.4931	11.8548	12.1137	3054	3203	3052	2321	1919	1674	2407	2279	2900	2605	2561	2766	3097
CsaV3_1G004270	chr1	2671328	2677922	-	CsaV3_1G004270	CsaV3_1G004270.1	GO:0007030(Golgi organization)	NA	NA	NA	PREDICTED: golgin candidate 2 [Cucumis sativus]	NA	10.2421	10.6156	10.2536	8.5061	9.46152	9.65944	8.59217	9.56532	7.87257	7.34718	7.93121	8.25312	11.1054	11.038	11.2684	9.19091	7.83945	8.33469	9.27321	11.3278	10.7134	9.84337	10.2031	9.39747	1773	1945	1916	1430	1494	1609	1379	2022	1739	1225	1312	1454	1996
CsaV3_1G004280	chr1	2678463	2681734	-	CsaV3_1G004280	CsaV3_1G004280.1	GO:0003924(GTPase activity);GO:0005525(GTP binding)	NA	NA	NA	PREDICTED: ras-related protein RABA6a-like [Cucumis sativus]	NA	2.07504	1.23285	1.35644	0.329165	0.148631	0.112709	0.856009	0.621476	1.2723	1.48772	1.67547	2.00235	2.51089	2.57305	2.88764	0.658087	0.916835	0.808863	1.89806	0.828875	0.796735	0.55396	0.958685	0.60795	144	91	102	23	10	8	56	53	113	100	112	142	181
CsaV3_1G004290	chr1	2686299	2688347	-	CsaV3_1G004290	CsaV3_1G004290.1	GO:0005509(calcium ion binding)	04626(Plant-pathogen interaction)	K13448	NA	PREDICTED: probable calcium-binding protein CML27 [Cucumis sativus]	NA	17.4392	19.8113	18.891	82.4058	53.8985	60.1747	120.067	135.181	172.397	114.15	142.434	129.892	31.7784	40.9979	29.0176	169.683	167.31	155.354	363.344	419.96	517.73	69.7909	82.348	66.6956	2396	2882	2803	10994	6755	7957	15295	22684	30217	15102	18702	18167	4533
CsaV3_1G004300	chr1	2693069	2696228	-	CsaV3_1G004300	CsaV3_1G004300.1	GO:0005515(protein binding)	NA	NA	NA	PREDICTED: pentatricopeptide repeat-containing protein At3g18020 [Cucumis sativus]	NA	1.23409	1.51449	1.39057	0.487884	0.332503	0.397585	0.317899	0.383462	0.57218	1.39619	1.13573	1.30161	1.39804	1.33007	1.09573	0.664086	0.85716	0.582333	0.393778	0.693192	0.86569	1.23767	1.71401	1.05255	252	328	307	97	62	79	61	96	149	275	222	271	297
CsaV3_1G004320	chr1	2703666	2707737	-	CsaV3_1G004320	CsaV3_1G004320.1	GO:0000234(phosphoethanolamine N-methyltransferase activity);GO:0006656(phosphatidylcholine biosynthetic process)	00564(Glycerophospholipid metabolism)	K05929	EC:2.1.1.103	PREDICTED: phosphomethylethanolamine N-methyltransferase [Cucumis sativus]	NA	0.799549	0.703119	0.541113	0.486943	0.463762	0.343465	0.560517	0.494007	0.34432	0.607841	0.137735	0.214555	0.959078	1.11416	0.399281	0.614134	0.506458	0.496876	0.202469	0.120751	0.573288	1.66223	1.89484	1.18351	108	101	79	64	58	45	71	82	60	79	18	30	135
CsaV3_1G004330	chr1	2708612	2713565	-	CsaV3_1G004330	CsaV3_1G004330.1	GO:0000234(phosphoethanolamine N-methyltransferase activity);GO:0006656(phosphatidylcholine biosynthetic process)	00564(Glycerophospholipid metabolism)	K05929	EC:2.1.1.103	PREDICTED: phosphoethanolamine N-methyltransferase-like [Cucumis sativus]	NA	37.9195	33.8317	34.3607	20.1879	23.9129	20.2998	18.4352	24.3522	25.1814	14.2744	13.2355	11.1144	44.3923	47.1467	34.1031	27.0015	21.5871	25.319	11.7541	8.07413	11.9659	43.2022	39.5387	41.6875	5248	4957	5135	2713	3019	2704	2366	4117	4446	1903	1751	1566	6378
CsaV3_1G004360	chr1	2737098	2740038	-	CsaV3_1G004360	CsaV3_1G004360.1	NA	NA	NA	NA	PREDICTED: probable ADP-ribosylation factor GTPase-activating protein AGD11 [Cucumis sativus]	NA	18.7669	20.0842	18.315	13.4766	13.5477	11.5024	11.2079	7.68335	10.1378	15.8224	17.6786	22.9504	11.8711	11.9015	18.2294	15.3671	9.98687	10.0902	11.6937	16.6274	15.2127	9.49838	9.82963	9.64763	1230	1393	1296	858	810	726	681	615	848	999	1107	1531	808
CsaV3_1G004370	chr1	2742202	2746554	+	CsaV3_1G004370	CsaV3_1G004370.1	NA	NA	NA	NA	PREDICTED: uncharacterized protein C17orf53 homolog [Cucumis sativus]	NA	1.29928	1.58836	1.12316	1.17633	0.8925	0.940883	1.05813	0.895592	1.78027	1.23045	1.45578	1.75717	1.5973	1.35574	1.97126	1.16315	1.00205	0.958344	1.52473	0.720901	1.01696	1.46148	1.27681	1.55479	180	233	168	158	113	126	136	152	314	164	193	248	230
CsaV3_1G004380	chr1	2746604	2757241	-	CsaV3_1G004380	CsaV3_1G004380.1	GO:0004040(amidase activity);GO:0005515(protein binding);GO:0006525(arginine metabolic process);GO:0006558(L-phenylalanine metabolic process);GO:0006560(proline metabolic process);GO:0006568(tryptophan metabolic process);GO:0018874(benzoate metabolic process);GO:0042207(styrene catabolic process)	00330(Arginine and proline metabolism);00360(Phenylalanine metabolism);00380(Tryptophan metabolism)	K01426	EC:3.5.1.4	PREDICTED: outer envelope protein 64, chloroplastic [Cucumis sativus]	NA	30.6037	32.9457	29.7903	56.8538	55.0173	53.191	66.5709	61.6565	69.9351	38.5254	41.7567	41.3651	31.2734	31.2029	28.8499	61.089	63.9169	61.2244	75.8147	81.0248	77.5903	30.6355	28.9182	30.7341	5026	5727	5282	9066	8242	8406	10136	12366	14651	6092	6553	6915	5332
CsaV3_1G004390	chr1	2758440	2763313	-	CsaV3_1G004390	CsaV3_1G004390.1	GO:0005515(protein binding);GO:0009055(electron transfer activity);GO:0015035(protein disulfide oxidoreductase activity);GO:0045454(cell redox homeostasis)	00590(Arachidonic acid metabolism)	K05309	EC:5.3.99.3	PREDICTED: prostaglandin E synthase 2-like [Cucumis sativus]	NA	7.86559	9.90761	7.11771	30.6253	27.3268	31.2608	14.1573	13.3786	14.1372	21.9941	22.3729	22.8238	7.98824	7.60264	7.67632	24.0612	28.4032	28.424	21.7562	25.3449	25.22	19.1262	16.2716	16.0513	1029	1372	1005	3889	3260	3934	1717	2137	2359	2770	2796	3038	1085
CsaV3_1G004400	chr1	2765336	2769473	+	CsaV3_1G004400	CsaV3_1G004400.1	NA	NA	NA	NA	PREDICTED: zinc finger protein VAR3, chloroplastic [Cucumis sativus]	NA	3.49965	4.05026	3.15918	7.32944	7.6436	6.46432	9.87332	9.08432	10.1488	7.73338	8.46231	7.96484	5.80013	5.54659	5.71783	10.5667	12.6363	10.368	9.12706	9.03258	10.786	5.54505	4.83643	6.18921	419	514	409	852	835	745	1096	1328	1550	892	968	971	721
CsaV3_1G004410	chr1	2769801	2772344	-	CsaV3_1G004410	CsaV3_1G004410.1	GO:0016853(isomerase activity);GO:0019318(hexose metabolic process);GO:0030246(carbohydrate binding)	00010(Glycolysis / Gluconeogenesis);00052(Galactose metabolism)	K01785	EC:5.1.3.3	PREDICTED: aldose 1-epimerase [Cucumis sativus]	NA	7.08775	8.17185	6.43579	6.03628	5.4555	5.55206	4.07567	4.28664	3.74922	6.25783	7.62787	6.79806	6.238	7.28343	6.71665	6.33641	6.92625	6.52766	7.65998	5.91276	5.72553	6.79098	7.91458	6.74956	738	901	724	610	518	557	394	545	498	628	759	721	674
CsaV3_1G004420	chr1	2773948	2781028	-	CsaV3_1G004420	CsaV3_1G004420.1	GO:0003676(nucleic acid binding);GO:0005524(ATP binding)	03040(Spliceosome)	K12811	EC:3.6.4.13	PREDICTED: DEAD-box ATP-dependent RNA helicase 42 [Cucumis sativus]	NA	16.6683	16.8733	15.9805	6.28755	6.36486	6.18664	6.30886	5.22726	5.84484	12.9539	11.9118	13.3421	18.5425	16.5729	18.8019	7.33298	7.56829	6.59488	6.18199	6.49147	6.12471	8.74782	8.25066	9.11066	5779	6192	5981	2117	2013	2064	2028	2214	2585	4324	3947	4709	6673
CsaV3_1G004430	chr1	2773948	2778133	+	CsaV3_1G004430	CsaV3_1G004430.1	GO:0003735(structural constituent of ribosome);GO:0005840(ribosome);GO:0006412(translation);GO:0042254(ribosome biogenesis)	03040(Spliceosome)	K12811	EC:3.6.4.13	DEAD-box ATP-dependent RNA helicase 42 [Momordica charantia]	NA	6.88628	7.54763	7.73682	2.62473	1.49693	3.10516	3.69123	3.2262	3.70701	3.49879	4.15731	4.56174	6.09133	5.53976	6.41615	3.17139	3.26776	2.49638	8.2406	10.579	8.60159	3.55993	4.71642	5.15027	1472	1707	1785	545	292	639	732	842	1011	720	849	993	1351
CsaV3_1G004440	chr1	2782345	2798659	-	CsaV3_1G004440	CsaV3_1G004440.1	GO:0005975(carbohydrate metabolic process);GO:0008270(zinc ion binding);GO:0016491(oxidoreductase activity);GO:0016832(aldehyde-lyase activity);GO:0050661(NADP binding);GO:0051287(NAD binding);GO:0055114(oxidation-reduction process)	00280(Valine, leucine and isoleucine degradation)	K00020	EC:1.1.1.31	PREDICTED: uncharacterized protein LOC101221907 isoform X1 [Cucumis sativus]	NA	24.104	27.2541	22.6786	8.65788	6.36701	6.2229	9.05248	7.72174	8.36266	15.392	15.8943	17.8108	19.196	19.8898	22.23	9.52322	8.55535	8.47327	7.93796	9.01331	9.62115	19.9045	21.4708	20.3124	7131	8535	7244	2488	1719	1772	2484	2791	3157	4385	4494	5364	5896
CsaV3_1G004450	chr1	2800444	2805689	+	CsaV3_1G004450	CsaV3_1G004450.1	GO:0005525(GTP binding)	NA	NA	NA	PREDICTED: uncharacterized protein LOC101223165 [Cucumis sativus]	NA	6.94112	6.46275	6.79697	8.69633	8.90292	8.50881	9.3421	10.1135	10.3193	8.32755	9.4126	8.18157	6.5267	7.38998	6.86077	10.1499	11.6975	10.5072	7.9066	10.3523	11.9686	12.0744	10.6484	11.5139	1128	1112	1193	1372	1320	1331	1408	2007	2139	1303	1462	1354	1101
CsaV3_1G004460	chr1	2806311	2811412	-	CsaV3_1G004460	CsaV3_1G004460.1	NA	NA	NA	NA	PREDICTED: uncharacterized protein LOC101203132 [Cucumis sativus]	NA	29.4905	30.0385	30.4829	18.7839	14.6944	17.1635	24.0566	25.6548	27.9387	24.9605	23.9383	27.2859	30.8235	28.2055	33.7858	19.6613	22.0074	17.1758	30.8433	30.1941	28.5539	37.5652	38.3712	35.2001	1703	1836	1900	1053	774	954	1288	1809	2058	1388	1321	1604	1848
CsaV3_1G004470	chr1	2818109	2823103	+	CsaV3_1G004470	CsaV3_1G004470.1	NA	NA	NA	NA	PREDICTED: uncharacterized protein LOC101203378 [Cucumis sativus]	NA	42.4129	38.0196	39.8199	78.2414	75.0034	70.1361	63.8042	69.676	69.3195	34.96	32.5839	30.0903	35.7734	39.6047	36.1294	65.944	68.4132	70.1347	51.8663	57.9484	67.4601	50.2618	47.809	48.554	3334	3163	3379	5971	5377	5305	4649	6688	6950	2646	2448	2408	2919
CsaV3_1G004480	chr1	2824786	2834452	+	CsaV3_1G004480	CsaV3_1G004480.1	GO:0005515(protein binding)	NA	NA	NA	PREDICTED: uncharacterized protein LOC101203626 [Cucumis sativus]	NA	13.0611	12.6113	11.7726	11.8516	12.9558	12.6354	8.60114	10.018	9.28049	11.2443	11.2057	12.1045	10.9875	9.82341	10.8981	14.5593	13.5435	12.9954	9.7845	13.0083	15.5287	14.741	13.6274	14.5697	3394	3469	3303	2991	3071	3160	2073	3180	3077	2814	2783	3202	2964
CsaV3_1G004500	chr1	2837104	2838598	-	CsaV3_1G004500	CsaV3_1G004500.1	NA	NA	NA	NA	hypothetical protein Csa_1G025240 [Cucumis sativus]	NA	6.24309	4.43584	5.17155	3.61371	2.90827	3.97655	7.50862	5.00569	7.19266	5.65801	3.95921	4.85584	3.74065	3.20625	3.62944	8.52803	7.14576	7.17129	9.81196	6.21146	5.52323	6.38403	5.10852	4.79709	626	471	560	352	266	384	698	613	920	547	380	496	390
CsaV3_1G004510	chr1	2842518	2851728	+	CsaV3_1G004510	CsaV3_1G004510.1	GO:0003777(microtubule motor activity);GO:0005524(ATP binding);GO:0005874(microtubule);GO:0007018(microtubule-based movement);GO:0008017(microtubule binding);GO:0045298(tubulin complex)	NA	NA	NA	PREDICTED: phragmoplast orienting kinesin 2 [Cucumis sativus]	NA	0.468217	0.196599	0.281197	0.144632	0.104115	0.143221	0.223155	0.203655	0.243632	0.106784	0.253051	0.204436	0.28504	0.340326	0.238276	0.277807	0.321419	0.217951	0.165124	0.136971	0.182585	0.20906	0.228598	0.108664	140	63	91	42	29	42	62	75	93	31	73	63	89
CsaV3_1G004520	chr1	2851729	2853718	-	CsaV3_1G004520	CsaV3_1G004520.1	NA	NA	NA	NA	PREDICTED: uncharacterized protein LOC101204110 isoform X1 [Cucumis sativus]	NA	18.5855	17.414	16.6924	13.0035	12.4079	11.9896	7.42781	7.53337	7.30206	11.9837	11.8572	10.978	12.1875	14.6244	14.2509	11.6733	11.8647	13.9503	5.65092	5.90906	6.968	13.3439	11.1291	11.5021	1204	1194	1168	818	734	748	447	596	604	748	734	724	820
CsaV3_1G004530	chr1	2855998	2860487	+	CsaV3_1G004530	CsaV3_1G004530.1	GO:0003676(nucleic acid binding);GO:0008270(zinc ion binding)	NA	NA	NA	PREDICTED: zinc finger CCHC domain-containing protein 7 isoform X2 [Cucumis sativus]	NA	23.0019	21.8516	21.1113	19.7436	21.3037	20.8774	17.7077	17.8584	16.9774	21.099	22.062	19.8637	23.5263	23.2325	23.7695	22.5602	22.9887	22.6742	18.7054	18.437	19.2135	18.7751	19.6266	19.1954	3657	3678	3624	3048	3090	3195	2611	3468	3444	3230	3352	3215	3883
CsaV3_1G004540	chr1	2862807	2873216	+	CsaV3_1G004540	CsaV3_1G004540.1	GO:0004672(protein kinase activity);GO:0005524(ATP binding);GO:0006468(protein phosphorylation)	NA	NA	NA	PREDICTED: serine/threonine-protein kinase TOUSLED isoform X2 [Cucumis sativus]	NA	12.804	12.1357	12.9013	11.4387	10.2242	10.0266	14.2196	10.9714	13.3901	12.1994	12.5602	13.5338	12.4858	12.3257	12.0833	15.1057	14.5661	14.6769	15.6334	16.5353	14.663	13.7913	11.2451	12.4103	2908	2918	3164	2523	2119	2192	2995	3044	3880	2668	2727	3129	2944
CsaV3_1G004550	chr1	2877497	2882454	+	CsaV3_1G004550	CsaV3_1G004550.1	GO:0004553(hydrolase activity, hydrolyzing O-glycosyl compounds);GO:0005975(carbohydrate metabolic process)	00500(Starch and sucrose metabolism);00460(Cyanoamino acid metabolism);00940(Phenylpropanoid biosynthesis)	K05349	EC:3.2.1.21	PREDICTED: lysosomal beta glucosidase-like [Cucumis sativus]	NA	9.03469	8.59136	9.28443	5.11788	4.48928	3.50443	6.63892	4.50609	5.986	8.32929	8.20315	9.20646	8.90027	9.33582	9.7367	5.4095	6.15868	5.35794	5.05995	4.0153	4.83921	6.94921	7.99438	7.40629	1406	1415	1560	774	638	525	958	857	1188	1248	1220	1458	1438
CsaV3_1G004560	chr1	2882793	2885918	-	CsaV3_1G004560	CsaV3_1G004560.1	GO:0016114(terpenoid biosynthetic process);GO:0016844(strictosidine synthase activity);GO:0042432(indole biosynthetic process)	NA	NA	NA	PREDICTED: protein STRICTOSIDINE SYNTHASE-LIKE 3 [Cucumis sativus]	NA	13.4192	14.1246	12.6464	7.1355	4.88301	4.20898	7.7813	8.34069	8.12659	16.3611	15.573	14.9205	20.3147	22.9431	16.3421	8.42034	8.18576	6.91138	8.45065	4.57278	5.49424	8.91786	12.7896	10.6667	1546	1723	1573	799	514	467	832	1174	1195	1815	1715	1750	2430
CsaV3_1G004580	chr1	2903566	2909429	+	CsaV3_1G004580	CsaV3_1G004580.1	GO:0001522(pseudouridine synthesis);GO:0003723(RNA binding);GO:0009982(pseudouridine synthase activity)	NA	NA	NA	PREDICTED: uncharacterized protein LOC101205562 [Cucumis sativus]	NA	70.8345	76.5412	67.3853	43.2864	35.7316	36.6474	56.2408	44.3645	55.4704	57.3774	56.8613	59.4378	64.6354	66.6324	74.6993	52.9343	52.5423	48.1742	68.033	72.8196	70.3238	50.364	44.9275	51.3425	8118	9285	8337	4817	3736	4042	5976	6210	8110	6332	6227	6934	7690
CsaV3_1G004600	chr1	2915068	2919471	+	CsaV3_1G004600	CsaV3_1G004600.1	GO:0003824(catalytic activity)	NA	NA	NA	hypothetical protein Csa_1G025850 [Cucumis sativus]	NA	6.57185	6.33298	5.84746	4.2573	3.29033	2.62866	3.28892	2.42094	3.29701	2.91447	2.82974	2.6161	5.49281	5.14085	5.71802	4.14526	4.03512	3.55877	3.21735	3.93048	4.39344	2.36743	2.38272	2.42261	1578	1610	1516	993	721	608	733	710	1010	674	650	640	1369
CsaV3_1G004610	chr1	2919930	2922419	-	CsaV3_1G004610	CsaV3_1G004610.1	NA	NA	NA	NA	PREDICTED: uncharacterized protein LOC101206025 [Cucumis sativus]	NA	56.1412	60.4552	48.5613	48.5067	41.7787	42.0035	41.4611	49.1443	48.4491	56.7078	54.1202	52.1737	52.3688	61.5085	47.2263	47.3953	51.7783	50.0683	44.0247	46.362	45.5417	55.0457	57.0622	59.9537	2812	3206	2627	2360	1909	2025	1926	3007	3096	2735	2591	2661	2724
CsaV3_1G004620	chr1	2925703	2928540	+	CsaV3_1G004620	CsaV3_1G004620.1	GO:0004252(serine-type endopeptidase activity);GO:0006508(proteolysis)	NA	NA	NA	PREDICTED: protease Do-like 5, chloroplastic [Cucumis sativus]	NA	22.4082	20.6828	24.4931	14.3995	14.9152	13.0089	11.2382	11.7365	12.1014	13.8328	12.0669	11.4657	18.0413	18.6416	17.0283	15.9565	17.7534	17.552	10.8077	10.8778	13.6837	18.5245	14.4601	15.7958	2205	2154	2602	1376	1339	1232	1025	1411	1519	1311	1135	1149	1843
CsaV3_1G004630	chr1	2928736	2931065	-	CsaV3_1G004630	CsaV3_1G004630.1	NA	NA	NA	NA	PREDICTED: uncharacterized protein LOC101206200 [Cucumis sativus]	NA	9.53029	8.72746	11.059	6.92356	6.80459	7.04918	9.15371	7.53144	7.76203	6.47657	6.5958	7.03407	9.43268	10.4479	8.81329	8.55913	11.1853	8.25715	11.5551	8.925	8.98293	8.38987	7.99795	8.81437	631	612	791	445	411	449	562	609	656	413	418	474	649
CsaV3_1G004640	chr1	2931466	2939620	+	CsaV3_1G004640	CsaV3_1G004640.1	GO:0004587(ornithine-oxo-acid transaminase activity);GO:0006525(arginine metabolic process);GO:0006560(proline metabolic process);GO:0030170(pyridoxal phosphate binding)	00330(Arginine and proline metabolism)	K00819	EC:2.6.1.13	PREDICTED: ornithine aminotransferase, mitochondrial [Cucumis sativus]	NA	16.3524	17.909	16.7895	18.0209	13.632	13.9504	19.2601	16.3701	17.9525	18.9623	19.5031	21.3646	18.0525	17.8534	17.0381	16.1394	17.9234	18.1572	19.717	20.7721	20.839	14.6778	15.9661	17.0576	2307	2675	2558	2469	1755	1894	2520	2821	3232	2576	2630	3069	2644
CsaV3_1G004650	chr1	2946803	2950673	+	CsaV3_1G004650	CsaV3_1G004650.1	GO:0005515(protein binding)	NA	NA	NA	PREDICTED: F-box protein At5g46170-like [Cucumis sativus]	NA	6.54238	6.94503	6.0455	7.48632	6.41255	6.43388	9.22076	7.54201	10.1101	7.50641	7.67591	7.52634	7.02845	7.9354	9.29505	9.58559	8.17364	10.0319	13.1234	14.0385	13.4335	8.65563	8.45173	8.05039	1475	1657	1471	1639	1319	1396	1927	2076	2907	1629	1654	1727	1645
CsaV3_1G004660	chr1	2961631	2963469	-	CsaV3_1G004660	CsaV3_1G004660.1	NA	NA	NA	NA	PREDICTED: transcription factor TCP2 [Cucumis sativus]	NA	20.794	20.2871	24.6831	15.5958	14.7604	15.594	11.8432	11.3966	10.7894	25.5971	27.4184	24.9785	26.4312	29.1009	23.2265	15.8251	17.71	17.4623	10.2161	9.66299	10.1332	21.4575	21.8508	21.6243	2565	2649	3287	1868	1661	1851	1355	1717	1698	3040	3232	3136	3384
CsaV3_1G004670	chr1	2964181	2964477	+	CsaV3_1G004670	CsaV3_1G004670.1	NA	NA	NA	NA	hypothetical protein Csa_1G025925 [Cucumis sativus]	NA	0.567091	0.437691	0.496117	0.382684	0.103491	0.51206	0.893981	0.080582	0.321716	1.12712	1.52729	0.845164	1.44855	1.21351	1.21318	0.435339	0.523596	0.308671	0.595867	0.404267	0.124797	0.467375	0.455321	0.318193	12	10	11	8	2	10	17	2	9	22	30	18	30
CsaV3_1G004690	chr1	2978497	2983163	-	CsaV3_1G004690	CsaV3_1G004690.1	GO:0016021(integral component of membrane);GO:0022857(transmembrane transporter activity);GO:0055085(transmembrane transport)	NA	NA	NA	PREDICTED: probable inositol transporter 2 [Cucumis sativus]	NA	10.1734	10.5958	11.8688	3.30835	4.20122	3.03822	6.24512	4.30565	6.80764	9.27311	9.61448	8.87995	13.0282	14.1201	14.441	4.10959	4.81069	4.87547	9.91358	7.08242	4.41261	9.5523	9.32579	9.87796	1789	1972	2253	565	674	515	1018	925	1527	1570	1616	1590	2378
CsaV3_1G004710	chr1	2988113	2991904	+	CsaV3_1G004710	CsaV3_1G004710.1	GO:0003676(nucleic acid binding)	03040(Spliceosome)	K11094	NA	PREDICTED: U2 small nuclear ribonucleoprotein B'' 2-like [Cucumis sativus]	NA	16.0939	13.9145	14.4951	15.2794	16.4911	16.4649	14.4026	15.5846	15.9441	13.9456	15.9232	12.9916	17.6254	14.944	14.0763	17.3984	16.662	19.8488	19.4373	18.8727	21.387	14.6744	15.7806	15.8754	1929	1765	1876	1778	1803	1899	1601	2281	2438	1609	1824	1585	2193
CsaV3_1G004720	chr1	2993098	2996444	+	CsaV3_1G004720	CsaV3_1G004720.1	GO:0003700(DNA-binding transcription factor activity);GO:0005667(transcription factor complex);GO:0006355(regulation of transcription, DNA-templated);GO:0043565(sequence-specific DNA binding)	04016(MAPK signaling pathway - plant);04626(Plant-pathogen interaction)	K13424	NA	uncharacterized protein LOC101207158 [Cucumis sativus]	NA	30.86	26.3306	31.4225	39.1225	23.8327	29.7304	240.44	200.674	257.216	142.34	154.22	171.833	39.5461	40.5667	36.0737	97.1239	99.0824	97.1583	353.566	386.251	341.099	95.943	84.1336	80.7207	5289	4777	5815	6511	3726	4904	38207	42007	56238	23490	25260	29979	7036
CsaV3_1G004740	chr1	3003867	3008300	-	CsaV3_1G004740	CsaV3_1G004740.1	GO:0004784(superoxide dismutase activity);GO:0006801(superoxide metabolic process);GO:0046872(metal ion binding);GO:0055114(oxidation-reduction process)	04146(Peroxisome)	K04564	EC:1.15.1.1	PREDICTED: superoxide dismutase [Mn], mitochondrial-like isoform X1 [Cucumis sativus]	NA	39.1119	41.0995	36.5643	31.6481	30.186	30.2411	35.3914	35.0734	36.3409	44.47	43.3533	42.6709	36.3138	39.3947	36.3675	35.1476	39.3784	36.2568	30.7795	29.9457	29.502	36.2674	41.2212	39.1287	5983	6654	6038	4701	4212	4452	5019	6552	7091	6550	6337	6644	5766
CsaV3_1G004750	chr1	3009008	3017921	-	CsaV3_1G004750	CsaV3_1G004750.1	NA	NA	NA	NA	PREDICTED: uncharacterized membrane protein At1g06890-like [Cucumis sativus]	NA	25.2154	24.5128	24.759	30.1873	26.8187	27.6447	21.0461	23.637	22.7492	37.2736	36.2774	37.3145	35.3248	35.8786	34.791	35.6772	35.1085	31.5607	22.8998	28.1298	31.3881	31.6609	33.3706	31.4114	1796	1848	1904	2088	1743	1895	1390	2056	2067	2556	2469	2705	2612
CsaV3_1G004770	chr1	3025634	3026811	-	CsaV3_1G004770	CsaV3_1G004770.1	NA	NA	NA	NA	PREDICTED: extra-large guanine nucleotide-binding protein 3-like [Cucumis melo]	NA	2.82543	3.41851	3.80165	2.05569	2.37866	1.89424	2.51936	2.54528	3.5342	3.37095	3.07057	3.29325	3.68021	3.43064	4.23605	3.62987	3.83625	4.80575	2.90414	2.87168	2.6528	2.98527	3.55891	3.52351	189	242	275	134	145	122	156	208	302	217	196	224	256
CsaV3_1G004780	chr1	3027039	3056821	-	CsaV3_1G004780	CsaV3_1G004780.1	GO:0003677(DNA binding);GO:0008270(zinc ion binding)	NA	NA	NA	PREDICTED: B3 domain-containing transcription repressor VAL1-like isoform X1 [Cucumis sativus]	NA	8.73408	9.0963	8.29996	4.95525	5.52759	4.84187	5.54399	4.52946	4.86025	5.13451	5.43615	5.59696	8.51311	8.4033	8.7995	6.92864	6.88525	6.45143	6.54084	7.11649	7.86493	5.48357	6.62971	5.89922	2280	2514	2340	1256	1317	1217	1342	1445	1619	1291	1357	1488	2307
CsaV3_1G004790	chr1	3067531	3115802	-	CsaV3_1G004790	CsaV3_1G004790.1	GO:0004672(protein kinase activity);GO:0005515(protein binding);GO:0005524(ATP binding);GO:0006468(protein phosphorylation)	NA	NA	NA	PREDICTED: probable LRR receptor-like serine/threonine-protein kinase At1g06840 [Cucumis sativus]	NA	8.71568	9.11724	8.19704	3.24117	3.12693	4.20513	3.70663	3.02917	3.79298	5.46581	6.24857	6.21049	9.91718	10.1761	9.32443	4.32742	4.85147	4.90951	5.07146	5.57235	4.69018	4.74666	5.86822	4.81702	2073	2295	2105	749	679	963	818	880	1151	1252	1420	1504	2448
CsaV3_1G004810	chr1	3128511	3132401	+	CsaV3_1G004810	CsaV3_1G004810.1	GO:0003779(actin binding)	NA	NA	NA	PREDICTED: protein NETWORKED 4A [Cucumis sativus]	NA	11.7546	12.5414	11.3266	4.19193	2.88094	3.51143	5.12941	3.07135	4.22746	9.21977	9.59213	9.37849	12.2089	12.2555	11.7978	6.11217	4.98464	4.66205	8.84916	7.08432	5.39023	7.19446	8.3949	7.41095	1469	1659	1528	509	329	423	595	469	674	1109	1146	1193	1584
CsaV3_1G004820	chr1	3134713	3134895	-	CsaV3_1G004820	CsaV3_1G004820.1	NA	NA	NA	NA		NA	0.385747	0.431138	0.33616	1.10563	2.22043	0.642482	1.23408	0.949274	1.51528	0.326131	1.0165	1.24784	0.354837	0.321196	0.477685	2.17015	1.9771	2.22131	1.48552	0.659882	1.64526	0.961388	1.77575	0.930938	5	6	5	14	25	8	15	15	24	4	12	16	5
CsaV3_1G004840	chr1	3147068	3156901	-	CsaV3_1G004840	CsaV3_1G004840.1	GO:0004672(protein kinase activity);GO:0005524(ATP binding);GO:0006468(protein phosphorylation)	NA	NA	NA	PREDICTED: uncharacterized protein LOC101208935 isoform X1 [Cucumis sativus]	NA	9.32157	8.83325	9.82418	8.76676	9.35784	9.03518	8.27156	8.14746	8.58627	10.2452	10.4022	10.9342	10.8065	11.2	10.3143	10.0202	9.58885	9.30354	9.36906	8.44024	8.81988	9.36753	9.48602	9.23515	3444	3454	3918	3145	3154	3212	2833	3676	4047	3645	3673	4112	4144
CsaV3_1G004860	chr1	3161698	3165285	+	CsaV3_1G004860	CsaV3_1G004860.1	GO:0016021(integral component of membrane)	NA	NA	NA	PREDICTED: transmembrane 9 superfamily member 3 [Cucumis sativus]	NA	35.5662	36.0338	37.0011	50.824	51.1057	47.5545	32.5861	30.753	31.1413	51.5912	53.7747	53.3785	53.898	53.1645	52.6909	53.6015	54.579	54.3254	35.9174	35.3753	37.6057	40.8285	46.7202	45.1886	4236	4543	4758	5877	5552	5450	3598	4473	4731	5916	6120	6471	6664
CsaV3_1G004870	chr1	3166162	3166993	+	CsaV3_1G004870	CsaV3_1G004870.1	NA	NA	NA	NA	PREDICTED: CASP-like protein 4D2 [Cucumis sativus]	NA	1.71376	0.996031	1.16119	0.496122	0.250094	0.597676	7.73224	4.85472	8.35118	3.39297	3.2289	2.99676	0.552105	1.70498	1.59186	0.552078	1.08242	0.901097	11.5437	9.34055	4.03536	1.98004	3.19055	1.99106	74	46	54	21	10	25	309	256	459	141	133	132	25
CsaV3_1G004880	chr1	3175342	3178799	+	CsaV3_1G004880	CsaV3_1G004880.1	GO:0003676(nucleic acid binding)	00052(Galactose metabolism);00600(Sphingolipid metabolism);00531(Glycosaminoglycan degradation);00604(Glycosphingolipid biosynthesis - ganglio series);00511(Other glycan degradation)	K12309	EC:3.2.1.23	PREDICTED: protein SHOOT GRAVITROPISM 5 [Cucumis sativus]	NA	3.4233	2.36808	2.61259	4.11915	4.0048	4.02363	2.73721	2.65299	2.72197	1.65913	1.12586	2.33115	3.38718	2.37251	3.3781	5.09803	4.14306	4.06501	2.9997	4.56748	6.36788	3.16676	3.92984	2.44402	627	460	517	733	669	710	465	594	636	293	198	435	644
CsaV3_1G004890	chr1	3182830	3217402	-	CsaV3_1G004890	CsaV3_1G004890.1	GO:0004371(glycerone kinase activity);GO:0005524(ATP binding);GO:0006071(glycerol metabolic process);GO:0046486(glycerolipid metabolic process)	00051(Fructose and mannose metabolism);00561(Glycerolipid metabolism)	K00863	EC:2.7.1.28;EC:2.7.1.29	PREDICTED: putative 3,4-dihydroxy-2-butanone kinase [Cucumis sativus]	NA	16.154	15.8972	14.703	7.36107	7.28184	6.39737	10.3288	8.23391	10.6509	10.5945	10.7744	9.7699	16.5229	16.6345	14.7297	8.47767	8.35897	7.60353	9.58715	8.66357	8.30736	8.68414	9.15618	9.29228	2508	2613	2465	1110	1032	956	1487	1562	2110	1584	1599	1544	2663
CsaV3_1G004900	chr1	3218350	3226987	+	CsaV3_1G004900	CsaV3_1G004900.1	NA	NA	NA	NA	PREDICTED: N-alpha-acetyltransferase 40 [Cucumis sativus]	NA	9.40684	9.74299	8.77005	5.57068	4.03833	4.36915	3.97714	3.2574	4.31929	5.00701	5.36382	5.26428	6.77407	6.11027	7.08206	5.42048	5.93876	5.54415	6.12217	6.23669	5.27024	10.0262	9.02489	8.73117	1005	1101	1011	578	394	449	394	425	589	515	548	573	751
CsaV3_1G004910	chr1	3228130	3235437	+	CsaV3_1G004910	CsaV3_1G004910.1	GO:0004721(phosphoprotein phosphatase activity);GO:0005634(nucleus);GO:0006397(mRNA processing);GO:0006470(protein dephosphorylation)	03015(mRNA surveillance pathway)	K15544	EC:3.1.3.16	PREDICTED: RNA polymerase II subunit A C-terminal domain phosphatase SSU72 [Cucumis sativus]	NA	9.19994	8.07869	6.49118	6.37739	6.28675	5.52536	5.77603	5.90733	6.32178	8.56762	8.35328	8.91562	7.47454	7.11189	5.30992	8.01329	7.71502	8.14401	6.6202	5.97788	6.61874	8.19574	8.58319	9.29899	1091	1014	831	734	680	630	635	855	956	978	946	1076	920
CsaV3_1G004920	chr1	3237671	3252836	-	CsaV3_1G004920	CsaV3_1G004920.1	GO:0003924(GTPase activity);GO:0007186(G protein-coupled receptor signaling pathway);GO:0019001(guanyl nucleotide binding);GO:0031683(G-protein beta/gamma-subunit complex binding)	NA	NA	NA	PREDICTED: extra-large guanine nucleotide-binding protein 3-like isoform X1 [Cucumis sativus]	NA	5.58903	5.29983	5.30719	2.6422	1.99224	2.23218	2.13692	1.38321	2.09668	4.44576	4.17772	4.66479	5.94158	6.28126	5.73775	2.84153	3.51738	3.51296	2.0338	2.94649	3.38413	3.64882	3.8261	3.65154	989	992	1014	454	322	380	351	299	473	757	706	840	1091
CsaV3_1G004940	chr1	3256458	3287594	+	CsaV3_1G004940	CsaV3_1G004940.1	GO:0004674(protein serine/threonine kinase activity);GO:0005524(ATP binding);GO:0006468(protein phosphorylation);GO:0009069(serine family amino acid metabolic process)	NA	NA	NA	PREDICTED: probable serine/threonine protein kinase IREH1 [Cucumis sativus]	NA	10.9385	10.793	10.9471	8.42382	6.86512	7.39874	9.25379	8.0664	8.47171	11.0052	11.2587	10.9007	12.3564	13.0588	12.7162	8.13203	9.26586	8.35927	9.16177	10.4342	10.0329	8.71008	8.98635	9.52814	3495	3650	3776	2613	2001	2275	2741	3148	3453	3386	3437	3545	4098
CsaV3_1G004950	chr1	3287829	3291146	-	CsaV3_1G004950	CsaV3_1G004950.1	GO:0004672(protein kinase activity);GO:0005524(ATP binding);GO:0006468(protein phosphorylation)	NA	NA	NA	PREDICTED: probable inactive receptor kinase RLK902 [Cucumis sativus]	NA	4.9245	3.89995	4.40744	3.40923	2.99304	3.01469	1.91769	2.07359	1.5399	6.43444	6.35622	6.63638	4.70406	4.87663	4.2086	2.75838	2.66528	2.63683	1.7651	1.65814	1.77932	7.05689	6.09289	6.66549	939	787	907	631	521	553	339	483	375	1181	1158	1287	931
CsaV3_1G004960	chr1	3292319	3312628	-	CsaV3_1G004960	CsaV3_1G004960.1	GO:0006457(protein folding);GO:0051082(unfolded protein binding)	NA	NA	NA	PREDICTED: chaperone protein dnaJ 1, mitochondrial isoform X1 [Cucumis sativus]	NA	30.9861	30.0573	29.7672	9.34693	10.5394	9.0558	10.6865	9.27744	9.55241	16.3644	13.1501	14.9885	18.664	18.9782	19.4089	13.3553	11.9356	13.081	14.0737	10.594	14.0351	20.0101	20.4168	21.6926	1777	1825	1843	521	552	500	569	650	699	904	721	875	1111
CsaV3_1G004970	chr1	3310642	3311046	-	CsaV3_1G004970	CsaV3_1G004970.1	NA	NA	NA	NA	PREDICTED: uncharacterized protein LOC103496243 [Cucumis melo]	NA	0.155152	0.562631	0.138706	1.90225	0.857976	1.1148	0.539614	0.069948	0.419123	0.666447	0.493216	0.574449	0.38168	0.113741	0.551772	1.2333	1.62736	1.27211	0.746489	1.68792	1.40298	0.96695	0.970341	0.621491	5	17	5	51	22	30	14	3	15	18	13	16	11
CsaV3_1G004980	chr1	3312789	3325963	-	CsaV3_1G004980	CsaV3_1G004980.1	NA	NA	NA	NA	PREDICTED: chaperone protein dnaJ 1, mitochondrial isoform X1 [Cucumis sativus]	NA	12.6769	11.1563	14.6863	4.30097	6.3785	3.77694	3.38218	3.67476	3.63691	9.10904	9.13381	7.40635	10.4833	10.4791	9.61842	4.56804	6.32225	5.94413	2.87084	3.24216	4.62369	8.06711	8.89567	8.89328	605	564	756	200	278	174	150	214	222	419	417	360	519
CsaV3_1G005000	chr1	3331676	3334752	-	CsaV3_1G005000	CsaV3_1G005000.1	GO:0004351(glutamate decarboxylase activity);GO:0006522(alanine metabolic process);GO:0006531(aspartate metabolic process);GO:0006536(glutamate metabolic process);GO:0019482(beta-alanine metabolic process);GO:0019530(taurine metabolic process);GO:0030170(pyridoxal phosphate binding)	00650(Butanoate metabolism);00250(Alanine, aspartate and glutamate metabolism);00410(beta-Alanine metabolism);00430(Taurine and hypotaurine metabolism)	K01580	EC:4.1.1.15	PREDICTED: glutamate decarboxylase [Cucumis sativus]	NA	122.219	138.618	123.023	44.2502	30.9326	26.7757	49.3361	33.5262	46.6729	159.074	162.17	168.834	159.92	162.686	180.891	58.5885	56.3986	54.4511	51.0741	47.3333	46.933	71.3868	75.0333	74.5795	17546	21065	19068	6169	4051	3700	6567	5879	8548	21990	22249	24673	23834
CsaV3_1G005010	chr1	3335072	3339292	-	CsaV3_1G005010	CsaV3_1G005010.1	GO:0016491(oxidoreductase activity);GO:0055114(oxidation-reduction process)	03008(Ribosome biogenesis in eukaryotes)	K14521	EC:2.3.1.-	hypothetical protein Csa_1G031740 [Cucumis sativus]	NA	27.8168	27.3303	31.2826	35.1276	34.4756	33.1264	30.5241	32.5219	34.4412	25.2968	26.1379	23.783	23.0662	25.6945	23.041	25.342	27.9155	27.4934	20.6826	21.8092	25.1005	31.3943	26.3355	27.9728	3419	3556	4152	4193	3866	3919	3479	4883	5401	2994	3071	2976	2944
CsaV3_1G005040	chr1	3351942	3372168	-	CsaV3_1G005040	CsaV3_1G005040.1	GO:0005216(ion channel activity);GO:0006811(ion transport);GO:0016020(membrane);GO:0055085(transmembrane transport)	04626(Plant-pathogen interaction)	K05391	NA	PREDICTED: probable cyclic nucleotide-gated ion channel 20, chloroplastic [Cucumis sativus]	NA	7.49245	7.65251	7.3076	10.7854	5.7019	7.53361	13.7979	11.1954	16.7573	12.9367	15.8563	12.5771	9.10359	7.48232	9.36405	18.5595	13.026	14.8716	28.1958	24.8475	20.9957	17.9242	22.6379	18.4144	1566	1693	1649	2189	1087	1515	2673	2857	4467	2603	3167	2675	1975
CsaV3_1G005050	chr1	3377106	3382078	+	CsaV3_1G005050	CsaV3_1G005050.1	GO:0003824(catalytic activity)	00270(Cysteine and methionine metabolism)	K05396	EC:4.4.1.15	PREDICTED: bifunctional D-cysteine desulfhydrase/1-aminocyclopropane-1-carboxylate deaminase, mitochondrial [Cucumis sativus]	NA	89.971	92.4397	91.6687	83.4082	89.4172	84.0086	93.0174	93.1207	84.9363	90.5666	79.7914	83.9005	107.506	111.786	101.432	79.1153	77.6276	85.1188	61.2596	68.9789	70.3438	76.3927	76.2463	78.0721	8235	8956	9059	7413	7466	7400	7894	10410	9918	7982	6980	7818	10215
CsaV3_1G005060	chr1	3382876	3383465	+	CsaV3_1G005060	CsaV3_1G005060.1	NA	04141(Protein processing in endoplasmic reticulum)	K13993	NA	PREDICTED: 18.1 kDa class I heat shock protein [Cucumis sativus]	NA	1.30566	0.961496	1.32016	2.16308	1.99461	1.4205	3.19038	1.77581	3.82179	2.36694	1.01862	2.32059	0.960391	0.539333	2.10602	3.02139	3.66968	1.88825	3.9366	4.69856	4.26788	1.49031	1.29807	0.436248	45	35	49	72	62	47	101	74	166	78	34	81	34
CsaV3_1G005070	chr1	3389967	3392047	+	CsaV3_1G005070	CsaV3_1G005070.1	NA	NA	NA	NA	PREDICTED: uncharacterized protein LOC101216148 [Cucumis sativus]	NA	7.37876	10.2123	6.9371	7.14473	8.30886	5.07944	3.09233	2.66096	1.50464	3.68367	4.72394	5.85902	12.5563	9.76011	19.0903	8.44805	5.75536	4.32305	2.97301	3.22464	2.95672	4.36415	4.98905	4.18207	1030	1509	1046	969	1058	683	401	454	268	495	630	833	1819
CsaV3_1G005090	chr1	3395426	3397463	-	CsaV3_1G005090	CsaV3_1G005090.1	GO:0003743(translation initiation factor activity);GO:0005840(ribosome);GO:0005852(eukaryotic translation initiation factor 3 complex);GO:0006446(regulation of translational initiation)	03013(RNA transport)	K03248	NA	PREDICTED: eukaryotic translation initiation factor 3 subunit G-like [Cucumis sativus]	NA	44.312	45.8475	42.689	32.9281	30.9403	32.2949	33.827	35.2434	34.1681	51.764	51.9024	52.8723	49.6709	50.5222	48.9494	34.9902	38.2635	34.1476	36.3723	38.5044	38.5251	37.5791	37.2736	36.0549	4552	4986	4735	3285	2900	3193	3222	4422	4478	5121	5096	5529	5297
CsaV3_1G005100	chr1	3398644	3404301	+	CsaV3_1G005100	CsaV3_1G005100.1	NA	NA	NA	NA	PREDICTED: retinol dehydrogenase 11-like [Cucumis sativus]	NA	24.9316	26.0181	23.3638	23.5843	23.9045	24.9447	25.6201	32.7937	27.9897	24.1919	22.7271	22.3355	23.1689	22.0265	25.3591	33.0767	29.1363	31.3351	24.1007	33.049	34.4752	30.3102	33.1138	35.8041	3170	3502	3207	2912	2773	3052	3020	5093	4540	2962	2762	2891	3058
CsaV3_1G005110	chr1	3405378	3409861	+	CsaV3_1G005110	CsaV3_1G005110.1	GO:0003779(actin binding)	NA	NA	NA	PREDICTED: kinase-interacting family protein [Cucumis sativus]	NA	1.17384	1.35598	2.01369	1.00692	1.54138	1.18591	1.7584	0.700374	0.331556	2.99101	0.994315	0.95984	1.00215	0.342102	1.67301	2.74948	1.26963	0.785013	1.27021	2.57444	2.8034	1.55983	0.757329	1.0499	149	182	276	124	179	145	207	109	54	365	121	124	132
CsaV3_1G005120	chr1	3405378	3414808	-	CsaV3_1G005120	CsaV3_1G005120.1	GO:0005515(protein binding)	NA	NA	NA	PREDICTED: kinase-interacting family protein [Cucumis sativus]	NA	3.27375	3.17954	2.84106	2.04743	1.93366	1.95588	2.31505	2.11978	2.1789	2.43745	2.97519	2.86967	3.16872	2.43472	2.18683	1.45975	2.15642	2.13202	2.5654	2.55963	2.5256	2.49499	3.08099	2.9815	1210	1244	1134	735	652	696	793	957	1027	867	1051	1080	1216
CsaV3_1G005140	chr1	3417418	3420676	-	CsaV3_1G005140	CsaV3_1G005140.1	NA	NA	NA	NA	PREDICTED: transcription factor BTF3 homolog 4-like isoform X1 [Cucumis sativus]	NA	156.852	167.503	150.809	144.085	127.325	120.783	194.452	164.416	203.744	184.747	181.422	185.139	170.152	172.659	166.904	159.138	172.052	162.788	173.934	177.855	176.927	145.657	150.248	147.825	15566	17596	16158	13885	11526	11535	17892	19929	25794	17654	17206	18703	17529
CsaV3_1G005150	chr1	3421396	3424761	-	CsaV3_1G005150	CsaV3_1G005150.1	NA	NA	NA	NA	PREDICTED: uncharacterized protein LOC101213981 [Cucumis sativus]	NA	28.8438	28.3769	26.1504	18.5237	16.16	18.8205	21.7455	23.0447	22.6408	24.1085	26.5379	23.9949	31.0821	30.5105	27.7988	22.9799	26.036	21.5785	24.8588	20.5284	23.2081	27.3533	28.9336	25.2659	2271	2365	2223	1416	1161	1426	1588	2216	2274	1828	1997	1923	2541
CsaV3_1G005160	chr1	3426172	3429898	-	CsaV3_1G005160	CsaV3_1G005160.1	NA	00514(Other types of O-glycan biosynthesis)	K20783	EC:2.4.2.-	PREDICTED: uncharacterized protein At4g15970-like [Cucumis sativus]	NA	7.79316	5.91136	6.47769	15.2208	13.894	14.8943	32.1701	31.3851	34.2894	12.5362	14.392	12.6902	6.94096	4.53531	5.25823	12.8345	10.5689	12.3225	39.1001	41.7348	39.874	16.5254	17.6393	18.617	1028	826	923	1950	1672	1891	3934	5056	5770	1593	1815	1704	951
CsaV3_1G005170	chr1	3431491	3436573	-	CsaV3_1G005170	CsaV3_1G005170.1	GO:0005982(starch metabolic process);GO:0005985(sucrose metabolic process);GO:0016157(sucrose synthase activity)	00500(Starch and sucrose metabolism)	K00695	EC:2.4.1.13	PREDICTED: sucrose synthase 6 [Cucumis sativus]	NA	0.248784	0.226902	0.12899	0.236929	0.187277	0.162585	0.684537	0.476583	0.627867	0.171997	0.170575	0.297318	0.045215	0.071925	0.261095	0.296237	0.261162	0.330642	0.941764	0.667908	0.423196	0.639085	0.333983	0.386723	60	58	34	56	42	38	153	140	193	40	40	73	12
CsaV3_1G005180	chr1	3437238	3444869	-	CsaV3_1G005180	CsaV3_1G005180.1	GO:0003676(nucleic acid binding);GO:0005515(protein binding)	NA	NA	NA	PREDICTED: protein argonaute 1 [Cucumis sativus]	NA	45.4144	44.892	43.3325	28.1884	23.7059	24.9501	26.1348	25.7521	24.7566	38.3382	40.7273	45.4802	53.3921	55.6286	57.6212	30.8171	28.0647	26.104	26.0317	29.0199	28.5733	30.9173	32.3656	32.9323	11602	12140	11952	6993	5525	6134	6191	8036	8069	9431	9944	11828	14160
CsaV3_1G005210	chr1	3455062	3459182	-	CsaV3_1G005210	CsaV3_1G005210.1	NA	NA	NA	NA	PREDICTED: uncharacterized protein LOC101214462 [Cucumis sativus]	NA	5.79257	6.18013	6.0066	2.19283	1.82515	1.90068	3.09174	1.65892	2.70371	5.3004	5.32262	6.01621	5.76683	5.61138	5.08086	2.11457	2.40321	2.22732	2.14207	1.80513	2.759	5.69844	5.36386	4.1416	647	730	724	238	186	205	320	227	385	570	568	684	668
CsaV3_1G005220	chr1	3459467	3462888	+	CsaV3_1G005220	CsaV3_1G005220.1	GO:0003676(nucleic acid binding)	NA	NA	NA	PREDICTED: glycine-rich RNA-binding protein 4, mitochondrial-like isoform X1 [Cucumis sativus]	NA	8.98874	6.8585	7.26497	8.87565	8.61558	7.58084	10.5288	11.8454	11.8839	6.78126	5.80863	5.44606	8.04935	8.07074	6.86742	9.46155	8.59254	9.16719	6.82143	6.43314	8.35685	8.561	8.6622	8.19561	822	664	717	788	719	667	893	1323	1386	597	508	507	764
CsaV3_1G005230	chr1	3462979	3466952	-	CsaV3_1G005230	CsaV3_1G005230.1	GO:0003677(DNA binding)	04712(Circadian rhythm - plant)	K12133	NA	hypothetical protein Csa_1G032440 [Cucumis sativus]	NA	132.03	138.384	132.581	11.7271	12.2895	10.8738	31.7453	37.6092	37.4107	34.5077	26.6235	27.7578	121.698	115.921	110.144	14.8706	13.9717	14.0722	42.9005	41.9169	40.9075	23.4955	21.5804	22.564	23894	26511	25905	2061	2029	1894	5327	8314	8638	6014	4605	5114	22864
CsaV3_1G005240	chr1	3471708	3474344	-	CsaV3_1G005240	CsaV3_1G005240.1	GO:0000123(histone acetyltransferase complex);GO:0003712(transcription coregulator activity);GO:0004402(histone acetyltransferase activity);GO:0005515(protein binding);GO:0005667(transcription factor complex);GO:0006355(regulation of transcription, DNA-templated);GO:0008270(zinc ion binding);GO:0042967(obsolete acyl-carrier-protein biosynthetic process)	NA	NA	NA	PREDICTED: BTB/POZ and TAZ domain-containing protein 1-like [Cucumis sativus]	NA	11.3285	13.5787	9.61523	3.63945	2.19799	3.29734	50.3672	57.6922	62.3793	6.96163	6.19438	6.53131	11.5663	11.344	11.84	7.21452	6.68559	6.65028	84.593	82.6275	81.6622	6.39049	4.85724	5.39813	1357	1722	1244	424	241	381	5593	8439	9530	803	709	797	1438
CsaV3_1G005250	chr1	3481150	3485757	-	CsaV3_1G005250	CsaV3_1G005250.1	NA	NA	NA	NA	PREDICTED: UPF0426 protein At1g28150, chloroplastic [Cucumis sativus]	NA	37.9393	37.3158	43.9788	44.0972	45.8926	42.8265	41.5379	48.1948	50.9658	40.7346	39.5338	37.2065	41.8068	44.066	30.3195	45.281	42.7658	45.1832	38.3079	33.4149	38.8856	49.643	49.6006	56.413	1954	2035	2446	2205	2156	2123	1984	3032	3349	2020	1946	1951	2235
CsaV3_1G005260	chr1	3486475	3486801	-	CsaV3_1G005260	CsaV3_1G005260.1	NA	NA	NA	NA	PREDICTED: uncharacterized protein LOC101214943 [Cucumis sativus]	NA	35.4452	37.9052	28.3589	38.8648	35.1895	33.8142	30.8648	31.8794	34.3119	22.5616	25.9957	28.8711	23.7401	19.3524	28.0476	32.6897	33.17	40.9921	47.7978	45.5362	49.9449	48.3809	44.1426	39.0883	778	880	672	828	704	714	628	854	960	477	545	645	541
CsaV3_1G005270	chr1	3487058	3489289	-	CsaV3_1G005270	CsaV3_1G005270.1	NA	NA	NA	NA	hypothetical protein Ahy_B05g074303 isoform A [Arachis hypogaea]	NA	17.6262	18.9578	14.9512	18.4444	18.4663	17.2481	17.3033	22.2642	17.3279	16.3197	15.6219	17.5588	14.326	12.801	15.7558	21.0633	21.0714	21.2025	17.1424	18.7961	19.4343	19.1104	18.146	14.896	362	412	332	368	346	341	330	558	454	323	307	367	306
CsaV3_1G005280	chr1	3496752	3499541	+	CsaV3_1G005280	CsaV3_1G005280.1	GO:0005515(protein binding)	NA	NA	NA	PREDICTED: F-box/kelch-repeat protein At1g74510 [Cucumis sativus]	NA	6.23822	7.12011	6.52308	5.50048	5.78585	5.06469	3.45764	3.24066	3.99454	8.28301	8.6863	7.54786	4.32111	5.5527	5.71633	5.85193	6.13009	5.29899	3.54525	3.77557	4.80221	8.08909	7.40329	7.99818	852	1029	961	729	721	666	438	541	696	1089	1133	1049	613
CsaV3_1G005300	chr1	3505327	3507262	-	CsaV3_1G005300	CsaV3_1G005300.1	GO:0004857(enzyme inhibitor activity)	00040(Pentose and glucuronate interconversions)	K01051	EC:3.1.1.11	PREDICTED: pectinesterase 3 [Cucumis sativus]	NA	2.50309	3.07435	3.03265	2.16053	1.43677	1.39691	2.64585	1.7121	2.85473	6.57649	7.157	7.17436	4.32183	5.65381	4.3443	3.28618	3.33203	2.62078	4.66224	3.27635	2.83205	4.29291	4.43804	3.69076	325	423	426	273	171	175	319	272	473	823	888	949	583
CsaV3_1G005310	chr1	3508662	3511721	+	CsaV3_1G005310	CsaV3_1G005310.1	GO:0008017(microtubule binding);GO:0045298(tubulin complex)	NA	NA	NA	PREDICTED: microtubule-associated protein RP/EB family member 1B isoform X1 [Cucumis sativus]	NA	6.08031	6.29235	6.31035	10.3671	9.21346	10.5101	5.53909	7.2352	6.44899	5.04678	6.79574	5.12051	3.91096	4.82404	3.60496	7.8951	8.56116	9.00863	4.0142	4.1468	4.04632	14.2189	16.4983	13.8198	608	666	682	1007	841	1012	514	884	823	486	650	522	406
CsaV3_1G005320	chr1	3511387	3513865	-	CsaV3_1G005320	CsaV3_1G005320.1	NA	NA	NA	NA	PREDICTED: HVA22-like protein a [Cucumis sativus]	NA	1.10671	0.841262	0.64053	0.348948	0.677248	0.371595	0.910075	0.683595	0.652125	0.873453	0.688632	0.501294	0.631868	0.964997	1.15968	0.68292	0.627208	0.385388	0.863044	0.555852	0.672075	1.02669	1.27779	1.46025	142	115	89	44	80	46	109	108	107	108	85	66	85
CsaV3_1G005330	chr1	3515792	3517790	-	CsaV3_1G005330	CsaV3_1G005330.1	NA	04712(Circadian rhythm - plant)	K16221	NA	PREDICTED: transcription factor TCP15-like [Cucumis sativus]	NA	1.45736	2.04996	1.84356	0.859184	1.30939	1.86708	0.653686	0.896042	0.406595	2.35528	1.95677	3.85396	1.54932	0.996285	2.28146	1.20082	0.806483	0.817135	0.910798	3.96891	1.79198	2.52578	2.28292	2.08389	104	155	143	60	86	129	44	79	38	162	134	280	115
CsaV3_1G005360	chr1	3523892	3528780	-	CsaV3_1G005360	CsaV3_1G005360.1	GO:0005634(nucleus);GO:0006334(nucleosome assembly)	NA	NA	NA	PREDICTED: NAP1-related protein 2 [Cucumis sativus]	NA	29.239	29.7417	26.6238	34.0391	27.8515	32.2756	38.5355	33.4802	34.3998	37.7863	41.8046	43.7047	39.2049	36.3926	39.6469	39.7918	42.8977	40.187	41.5094	42.1789	47.2233	32.8719	35.7348	30.5046	3424	3686	3366	3870	2975	3637	4183	4788	5138	4260	4678	5209	4765
CsaV3_1G005380	chr1	3532296	3533588	-	CsaV3_1G005380	CsaV3_1G005380.1	NA	NA	NA	NA	PREDICTED: protein PHYTOCHROME KINASE SUBSTRATE 1-like [Cucumis sativus]	NA	8.52471	6.994	8.47129	1.31536	1.22585	1.83013	0.685537	0.710542	0.345981	4.24204	4.12964	2.92166	9.42502	11.4844	8.66763	1.94239	1.82327	1.54497	0.798787	1.0602	0.894145	5.47527	4.37932	5.46353	740	642	793	111	97	153	56	76	39	355	343	258	849
CsaV3_1G005390	chr1	3534654	3539494	-	CsaV3_1G005390	CsaV3_1G005390.1	GO:0005515(protein binding);GO:0005634(nucleus);GO:0006355(regulation of transcription, DNA-templated);GO:0008270(zinc ion binding)	00500(Starch and sucrose metabolism)	K01176	EC:3.2.1.1	PREDICTED: pentatricopeptide repeat-containing protein At1g74600, chloroplastic isoform X1 [Cucumis sativus]	NA	3.1752	3.07609	3.16049	3.82784	3.63242	3.77563	4.18197	3.45672	4.05634	4.88646	3.3319	4.34174	4.5179	4.49117	4.04957	3.70005	3.48244	3.44754	3.96709	3.25154	3.25237	3.39091	2.94204	3.49819	632	648	679	739	659	723	771	840	1029	936	633	879	933
CsaV3_1G005400	chr1	3536478	3545098	+	CsaV3_1G005400	CsaV3_1G005400.1	GO:0005515(protein binding)	00500(Starch and sucrose metabolism)	K01176	EC:3.2.1.1	PREDICTED: pentatricopeptide repeat-containing protein At1g74600, chloroplastic isoform X1 [Cucumis sativus]	NA	1.06333	1.0639	0.840774	1.17026	1.12821	1.13376	1.13467	1.20616	1.22097	1.78437	1.93112	1.66477	1.13465	1.16566	1.28286	1.31244	1.7422	1.3074	1.14082	1.39071	1.4968	1.38592	1.48794	1.5659	533	564	455	569	516	547	527	738	780	861	925	849	590
CsaV3_1G005420	chr1	3547658	3548658	+	CsaV3_1G005420	CsaV3_1G005420.1	GO:0005515(protein binding)	00480(Glutathione metabolism)	K00799	EC:2.5.1.18	PREDICTED: glutathione S-transferase U9-like [Cucumis sativus]	NA	3.02296	2.47085	3.45431	10.9434	6.5047	9.86621	27.5027	25.0789	41.0729	5.86863	12.6573	6.57831	3.30385	2.19897	1.22765	18.5393	17.0236	17.4657	52.714	38.6561	35.8132	21.7376	25.4604	14.419	182	157	224	638	357	570	1531	1839	3145	340	726	402	206
CsaV3_1G005440	chr1	3551371	3552181	+	CsaV3_1G005440	CsaV3_1G005440.1	GO:0005515(protein binding)	00480(Glutathione metabolism)	K00799	EC:2.5.1.18	PREDICTED: glutathione S-transferase U9-like [Cucumis sativus]	NA	8.72486	8.74169	6.08798	170.536	89.4119	139.647	254.965	194.516	294.901	32.8539	45.946	35.2051	20.1474	14.5043	14.8398	215.49	219.651	190.002	471.699	384.139	340.257	46.7647	51.8229	35.3825	413	438	311	7828	3856	6353	11175	11231	17785	1496	2076	1695	989
CsaV3_1G005460	chr1	3553228	3555156	+	CsaV3_1G005460	CsaV3_1G005460.1	GO:0005515(protein binding);GO:0008270(zinc ion binding)	03440(Homologous recombination)	K10683	NA	PREDICTED: pentatricopeptide repeat-containing protein At1g74630 [Cucumis sativus]	NA	0.957088	1.13812	0.986035	0.80864	0.973451	0.565268	5.96488	3.55723	8.01885	2.84535	2.88059	3.17843	0.682487	1.48621	1.02639	1.59521	1.13665	1.94297	7.45812	6.05704	3.18383	2.31756	2.37387	1.72671	124	156	138	102	115	71	716	562	1324	355	357	419	92
CsaV3_1G005470	chr1	3555807	3560028	+	CsaV3_1G005470	CsaV3_1G005470.1	NA	NA	NA	NA	PREDICTED: uncharacterized protein LOC101217261 [Cucumis sativus]	NA	26.8747	27.5715	24.4361	58.0533	45.4334	53.0157	76.5657	63.2802	78.37	40.2233	40.2687	39.6115	31.2239	30.3723	29.7412	58.0992	59.468	57.7849	100.39	92.4593	78.1177	41.6771	44.4027	41.4303	3095	3361	3038	6490	4772	5874	8173	8899	11511	4460	4431	4643	3732
CsaV3_1G005480	chr1	3568762	3570548	+	CsaV3_1G005480	CsaV3_1G005480.1	GO:0003677(DNA binding)	NA	NA	NA	PREDICTED: myb-related protein 306 [Cucumis sativus]	NA	29.5345	30.8974	30.8891	9.60896	6.87833	6.07501	7.73624	5.50206	10.0609	45.3881	45.2058	42.7662	51.1415	58.2144	40.1771	23.2572	24.268	23.0894	12.073	5.25403	6.74146	34.1968	32.6797	33.1029	2931	3246	3310	926	623	581	712	667	1274	4338	4288	4321	5269
CsaV3_1G005500	chr1	3585806	3589071	+	CsaV3_1G005500	CsaV3_1G005500.1	GO:0006486(protein glycosylation);GO:0016757(transferase activity, transferring glycosyl groups)	00510(N-Glycan biosynthesis);04141(Protein processing in endoplasmic reticulum)	K01228	EC:3.2.1.106	PREDICTED: probable arabinosyltransferase ARAD1 [Cucumis sativus]	NA	1.70349	1.12771	1.48224	0.949513	1.76136	0.839696	0.49296	0.35859	0.406503	2.65399	2.28529	1.90261	1.69868	1.76304	1.47584	1.09115	1.56419	1.29093	0.471959	0.349572	0.570374	3.55728	2.64707	4.49422	187	131	176	101	176	89	51	48	57	280	240	213	194
CsaV3_1G005520	chr1	3591143	3595300	-	CsaV3_1G005520	CsaV3_1G005520.1	GO:0008270(zinc ion binding)	04141(Protein processing in endoplasmic reticulum)	K10661	EC:2.3.2.27	PREDICTED: uncharacterized protein LOC101217964 [Cucumis sativus]	NA	23.2587	22.6832	22.0022	19.2649	18.4892	17.3406	26.0926	18.8686	26.6965	16.8791	14.6855	15.2468	24.3408	24.7133	20.7541	22.5379	23.6435	21.3563	36.1254	30.0311	24.154	16.725	19.5044	14.0796	2716	2804	2774	2184	1969	1949	2825	2691	3976	1898	1639	1812	2950
CsaV3_1G005530	chr1	3601028	3603270	-	CsaV3_1G005530	CsaV3_1G005530.1	NA	NA	NA	NA	PREDICTED: uncharacterized protein LOC101218201 [Cucumis sativus]	NA	1.29344	1.11126	0.681535	1.85561	1.33495	1.93161	0.288976	0.47817	0.186856	0.735359	0.858518	0.909622	1.12211	0.785161	1.24264	1.18866	1.07091	1.39232	0.592314	0.456569	0.211397	0.815058	0.691692	0.632112	142	129	81	198	134	204	30	65	27	78	90	102	128
CsaV3_1G005540	chr1	3605166	3608682	+	CsaV3_1G005540	CsaV3_1G005540.1	GO:0003677(DNA binding);GO:0006355(regulation of transcription, DNA-templated)	04712(Circadian rhythm - plant)	K16222	NA	PREDICTED: cyclic dof factor 3-like [Cucumis sativus]	NA	111.788	110.721	110.848	31.1015	33.1011	33.9204	44.3173	44.9628	51.747	54.9536	52.8238	52.6386	104.788	105.065	96.6197	33.1198	32.4793	34.1332	61.5399	48.3091	44.257	53.6676	56.7098	55.6561	22337	23419	23913	6035	6034	6523	8211	10974	13191	10574	10088	10707	21737
CsaV3_1G005550	chr1	3614812	3616314	+	CsaV3_1G005550	CsaV3_1G005550.1	GO:0005509(calcium ion binding)	04016(MAPK signaling pathway - plant);04070(Phosphatidylinositol signaling system);04626(Plant-pathogen interaction)	K02183	NA	PREDICTED: probable calcium-binding protein CML47 [Cucumis sativus]	NA	0.428262	0.556435	0.958293	1.00772	0.184053	0.580855	2.73102	3.93157	5.49034	4.10235	9.46528	4.85663	0.382206	0.770263	1.21345	1.4548	1.61436	1.02848	4.81081	4.83012	4.71016	2.79577	4.54568	3.32114	44	60	105	99	17	57	256	484	706	399	912	499	40
CsaV3_1G005560	chr1	3616888	3617726	+	CsaV3_1G005560	CsaV3_1G005560.1	NA	NA	NA	NA	hypothetical protein Csa_1G033270 [Cucumis sativus]	NA	1.92013	2.5358	1.67133	2.60696	2.60835	1.84008	5.42285	6.72806	8.68362	6.1457	5.51672	6.54064	4.17026	3.36851	3.42204	4.08358	2.16245	2.39013	11.1713	12.2313	10.761	6.37159	4.88408	3.20804	31	43	29	41	38	29	80	131	177	95	84	106	69
CsaV3_1G005570	chr1	3617749	3620792	+	CsaV3_1G005570	CsaV3_1G005570.1	GO:0006464(cellular protein modification process)	NA	NA	NA	PREDICTED: putative lipoate-protein ligase A [Cucumis sativus]	NA	11.8887	12.2452	11.8674	4.92143	2.3115	4.95818	9.59051	8.75016	12.6436	10.982	13.7993	10.809	13.2189	10.6876	12.8947	5.67749	4.58549	5.68045	18.1836	16.0993	11.4194	11.6106	14.0249	9.60294	651	710	702	262	116	262	487	585	883	579	722	603	751
CsaV3_1G005580	chr1	3621937	3626203	+	CsaV3_1G005580	CsaV3_1G005580.1	GO:0003677(DNA binding);GO:0046983(protein dimerization activity)	NA	NA	NA	PREDICTED: MADS-box transcription factor 55 isoform X3 [Cucumis sativus]	NA	1.90725	1.45996	1.53582	2.41423	2.34285	2.6991	3.46329	2.9702	3.77363	2.08153	2.13358	2.41834	1.73449	1.3731	1.79157	3.23642	3.11993	3.85299	4.3456	4.84535	6.00328	3.58301	3.29725	3.29139	247	200	215	303	276	336	415	469	622	259	264	318	233
CsaV3_1G005600	chr1	3626647	3627932	-	CsaV3_1G005600	CsaV3_1G005600.1	GO:0009765(photosynthesis, light harvesting);GO:0016020(membrane)	00196(Photosynthesis - antenna proteins)	K08910	NA	PREDICTED: chlorophyll a-b binding protein P4, chloroplastic-like [Cucumis sativus]	NA	2.61894	2.81864	3.28673	26.4963	34.3264	22.12	3.66918	5.0608	5.01209	12.4145	11.5287	10.5601	2.22009	1.67745	1.8872	20.5263	18.1856	24.2335	3.77292	4.22441	4.65222	5.51318	4.83322	4.52215	195	222	264	1914	2329	1583	253	460	476	889	820	800	172
CsaV3_1G005620	chr1	3635301	3637281	+	CsaV3_1G005620	CsaV3_1G005620.1	GO:0045454(cell redox homeostasis)	NA	NA	NA	PREDICTED: thioredoxin-like 1-2, chloroplastic [Cucumis sativus]	NA	15.9628	16.814	13.6381	3.87089	4.62215	3.90901	45.2298	26.588	44.988	4.89569	5.68235	5.35122	14.8849	15.8447	12.5131	10.0113	5.79525	6.57411	71.5054	66.6865	22.6826	6.6691	7.45913	6.0663	1780	1985	1642	420	471	420	4677	3622	6400	526	606	608	1724
CsaV3_1G005630	chr1	3639759	3642489	+	CsaV3_1G005630	CsaV3_1G005630.1	NA	NA	NA	NA	PREDICTED: uncharacterized endoplasmic reticulum membrane protein YGL010W [Cucumis sativus]	NA	20.148	19.801	18.7239	13.5086	10.3005	11.1602	20.7282	13.778	23.9844	47.7932	47.4937	39.3952	25.9611	31.5284	28.4576	14.2338	11.328	11.9693	27.5108	26.4515	16.1752	27.73	32.2393	27.8906	811	844	814	528	379	433	774	678	1231	1852	1827	1614	1085
CsaV3_1G005640	chr1	3644029	3645213	+	CsaV3_1G005640	CsaV3_1G005640.1	GO:0003677(DNA binding);GO:0006355(regulation of transcription, DNA-templated)	03013(RNA transport);03015(mRNA surveillance pathway);03018(RNA degradation)	K13126	NA	PREDICTED: NAC domain-containing protein 100-like [Cucumis sativus]	NA	22.4326	26.9775	23.4653	14.2742	9.82407	11.5948	55.2606	30.9773	41.5271	63.0714	57.001	60.0402	35.239	32.2435	31.2471	32.3439	22.0257	19.1297	51.149	34.6492	15.2871	45.7215	49.7962	47.8308	1503	1913	1697	929	601	748	3433	2535	3549	4069	3649	4095	2451
CsaV3_1G005650	chr1	3648040	3651515	-	CsaV3_1G005650	CsaV3_1G005650.1	GO:0001575(globoside metabolic process);GO:0005975(carbohydrate metabolic process);GO:0008107(galactoside 2-alpha-L-fucosyltransferase activity);GO:0009247(glycolipid biosynthetic process);GO:0016020(membrane);GO:0042546(cell wall biogenesis)	NA	NA	NA	PREDICTED: galactoside 2-alpha-L-fucosyltransferase-like isoform X1 [Cucumis sativus]	NA	0.761982	1.26219	1.25268	1.10078	1.55248	0.750143	0.825511	0.946281	1.10412	0.589623	0.615967	1.05052	1.7216	0.983117	1.29062	1.58084	0.769504	1.12513	0.716016	0.628985	0.556616	1.14777	1.95605	1.61102	105	183	186	147	194	99	105	159	193	78	81	147	245
CsaV3_1G005660	chr1	3651767	3655586	+	CsaV3_1G005660	CsaV3_1G005660.1	GO:0005975(carbohydrate metabolic process);GO:0016857(racemase and epimerase activity, acting on carbohydrates and derivatives)	00030(Pentose phosphate pathway);00040(Pentose and glucuronate interconversions);00710(Carbon fixation in photosynthetic organisms)	K01783	EC:5.1.3.1	PREDICTED: ribulose-phosphate 3-epimerase, chloroplastic [Cucumis sativus]	NA	790.797	751.578	816.079	662.678	699.1	709.196	808.93	817.337	842.253	591.465	588.244	567.09	727.502	753.523	666.165	559.694	556.392	589.551	726.534	671.789	604.369	711.88	668.847	700.449	86855	87380	96769	70673	70041	74959	82376	109642	118013	62552	61744	63404	82949
CsaV3_1G005670	chr1	3655789	3657341	+	CsaV3_1G005670	CsaV3_1G005670.1	GO:0005515(protein binding)	NA	NA	NA	PREDICTED: pentatricopeptide repeat-containing protein At1g05750, chloroplastic-like [Cucumis sativus]	NA	0.488248	0.650772	0.400082	0.061142	0.096749	0.117014	0.164846	0.135087	0.278202	0.555885	0.461906	0.792986	0.673528	0.258376	0.374419	0.315064	0.191066	0.245551	0.303142	0.170697	0.217253	0.959298	0.232789	0.767988	32	44	28	4	6	8	10	11	23	35	29	52	45
CsaV3_1G005680	chr1	3658056	3662728	+	CsaV3_1G005680	CsaV3_1G005680.1	GO:0000160(phosphorelay signal transduction system);GO:0005515(protein binding)	04712(Circadian rhythm - plant)	K12127	NA	PREDICTED: two-component response regulator-like APRR1 [Cucumis sativus]	NA	15.5508	15.1771	14.6929	14.3669	16.219	14.9319	11.1267	10.9162	11.9449	8.73286	9.09374	10.8822	12.4241	13.5191	13.1746	11.6083	12.2554	13.2765	10.9053	15.2632	15.1221	11.1159	8.86475	9.85682	1837	1898	1874	1648	1747	1697	1219	1575	1800	993	1027	1309	1523
CsaV3_1G005690	chr1	3662811	3665321	-	CsaV3_1G005690	CsaV3_1G005690.1	NA	NA	NA	NA	PREDICTED: uncharacterized protein LOC103487835 [Cucumis melo]	NA	9.47302	8.19447	8.38816	5.85628	5.08137	5.13002	6.54252	4.97648	6.78199	4.18325	4.18878	4.03514	6.72967	6.59379	8.59486	6.17893	5.18111	4.7828	7.33887	6.12233	6.71681	5.48525	4.91159	5.05222	944	865	903	567	462	492	605	606	863	402	399	410	697
CsaV3_1G005710	chr1	3670613	3679554	-	CsaV3_1G005710	CsaV3_1G005710.1	NA	NA	NA	NA	PREDICTED: formin-like protein 20 isoform X1 [Cucumis sativus]	NA	1.07962	1.29245	0.93936	0.902326	1.09245	0.644222	0.675042	0.755068	0.633018	0.685011	0.65361	0.801014	0.741381	0.716419	1.01293	1.25063	0.919288	0.940803	1.03096	1.10622	1.37391	0.949099	0.870364	0.683077	398	504	374	323	367	229	231	340	298	243	230	301	284
CsaV3_1G005720	chr1	3682563	3687074	-	CsaV3_1G005720	CsaV3_1G005720.1	GO:0004672(protein kinase activity);GO:0005524(ATP binding);GO:0006468(protein phosphorylation)	NA	NA	NA	PREDICTED: probable serine/threonine-protein kinase At1g54610 [Cucumis sativus]	NA	5.09375	5.04063	4.99934	1.00541	0.629256	0.86614	1.08653	1.0172	1.03493	8.23326	6.98339	7.75843	6.50073	7.79589	5.9544	1.52991	2.15198	0.996869	1.42899	1.35926	1.38979	5.45347	6.3806	5.93339	716	750	758	138	81	118	142	175	186	1114	938	1109	948
CsaV3_1G005750	chr1	3696677	3703694	-	CsaV3_1G005750	CsaV3_1G005750.1	GO:0004499(N,N-dimethylaniline monooxygenase activity);GO:0050660(flavin adenine dinucleotide binding);GO:0050661(NADP binding);GO:0055114(oxidation-reduction process)	NA	NA	NA	PREDICTED: uncharacterized protein LOC101221366 isoform X1 [Cucumis sativus]	NA	2.08906	2.23361	1.73058	2.17726	3.00881	2.78037	3.16161	2.91696	2.95626	1.50124	2.68232	2.04701	1.56153	1.66369	1.84918	3.11526	3.25016	3.35694	4.35295	4.23695	4.93293	3.62712	3.44794	4.07885	802	907	717	811	1053	1027	1125	1367	1447	555	984	800	622
CsaV3_1G005760	chr1	3696754	3700424	+	CsaV3_1G005760	CsaV3_1G005760.1	NA	NA	NA	NA	PREDICTED: uncharacterized protein LOC101221366 isoform X1 [Cucumis sativus]	NA	3.11896	2.69643	3.14611	6.02926	3.69376	3.92664	1.83677	2.33084	0.932063	4.4833	3.30494	4.0291	3.28094	3.31411	3.33221	5.55034	4.65443	5.29575	1.8659	2.27624	2.90159	3.7548	4.62376	2.04925	600	549	653	1126	648	727	328	548	229	830	607	789	655
CsaV3_1G005790	chr1	3715813	3720928	-	CsaV3_1G005790	CsaV3_1G005790.1	GO:0016020(membrane);GO:0016798(hydrolase activity, acting on glycosyl bonds)	00531(Glycosaminoglycan degradation)	K07964	EC:3.2.1.166	PREDICTED: heparanase-like protein 1 [Cucumis sativus]	NA	4.54149	5.30583	4.09606	2.67627	3.10619	3.58288	2.96158	2.09621	2.46178	6.0674	6.11682	5.67159	4.58183	3.86909	4.37639	4.18301	3.01269	2.70005	2.76689	1.98129	2.83066	6.75967	7.1092	6.5983	758	937	738	434	473	575	458	427	524	974	975	963	793
CsaV3_1G005800	chr1	3722835	3724386	+	CsaV3_1G005800	CsaV3_1G005800.1	NA	NA	NA	NA	PREDICTED: remorin [Cucumis sativus]	NA	2.02911	2.63083	2.01796	0.526632	0.510249	0.310558	0.425052	0.245204	0.106419	0.614662	1.27072	0.391941	1.10381	2.21745	1.46964	0.838577	1.05473	0.767458	0.173508	0.227959	0.050819	0.814751	0.71625	0.888113	112	154	121	29	26	17	22	17	8	33	67	22	64
CsaV3_1G005810	chr1	3727778	3731264	+	CsaV3_1G005810	CsaV3_1G005810.1	GO:0046983(protein dimerization activity)	04075(Plant hormone signal transduction);04712(Circadian rhythm - plant)	K12126	NA	PREDICTED: transcription factor PIF7 isoform X1 [Cucumis sativus]	NA	64.3404	63.7828	65.1803	30.4539	39.8341	27.8086	24.5137	30.6067	26.8908	42.4466	39.8752	36.1497	72.1862	78.3474	64.2052	42.9541	43.128	39.4646	18.9034	15.829	14.038	41.2252	41.2538	42.4098	5734	6017	6271	2636	3239	2385	2026	3332	3058	3643	3396	3280	6678
CsaV3_1G005820	chr1	3733026	3736927	-	CsaV3_1G005820	CsaV3_1G005820.1	NA	NA	NA	NA	PREDICTED: SNAP25 homologous protein SNAP33 [Cucumis sativus]	NA	8.24899	9.09835	9.18214	16.2309	10.2007	13.162	25.296	19.2465	34.7775	32.5224	39.5262	34.2917	10.3536	12.138	11.1385	22.1844	19.3497	19.948	50.1494	49.6932	37.1843	14.8848	16.6109	14.7702	1576	1840	1894	3011	1778	2420	4481	4491	8476	5983	7216	6669	2054
CsaV3_1G005840	chr1	3737469	3739610	-	CsaV3_1G005840	CsaV3_1G005840.1	GO:0005516(calmodulin binding);GO:0006950(response to stress)	NA	NA	NA	hypothetical protein Csa_1G039030 [Cucumis sativus]	NA	1.36098	1.09107	1.50339	0.895012	0.846113	0.526261	3.11009	2.48019	4.97392	1.20859	1.99904	0.931783	0.786197	0.684133	1.39988	1.96243	1.57362	2.09399	8.91324	16.4706	15.8989	1.87649	1.26199	1.41087	48	40	57	31	27	18	100	105	220	41	67	33	29
CsaV3_1G005850	chr1	3739690	3739902	-	CsaV3_1G005850	CsaV3_1G005850.1	NA	NA	NA	NA	hypothetical protein Csa_1G039030 [Cucumis sativus]	NA	0.78233	0.154339	0.482508	0.999901	0.323407	0.227005	1.30091	0.824745	1.37358	0.73782	0.799088	1.33896	0.006295	0.025679	0.035071	1.22537	1.01918	2.61866	4.85513	13.5644	13.8379	1.39905	0.956175	0.474571	12	3	8	14	5	4	18	15	26	11	11	20	1
CsaV3_1G005860	chr1	3741258	3746955	-	CsaV3_1G005860	CsaV3_1G005860.1	NA	00561(Glycerolipid metabolism);00564(Glycerophospholipid metabolism);04070(Phosphatidylinositol signaling system)	K00901	EC:2.7.1.107	hypothetical protein Csa_1G039040 [Cucumis sativus]	NA	4.39859	4.49903	3.57192	3.07611	3.1255	2.81557	2.83677	2.44676	2.48932	4.43427	3.81617	3.95859	5.04383	4.83714	5.02524	4.5217	4.11541	3.43542	2.70498	2.97501	3.02595	2.94172	3.58429	3.39025	509	551	446	346	330	314	305	346	368	494	422	466	606
CsaV3_1G005870	chr1	3749068	3752185	-	CsaV3_1G005870	CsaV3_1G005870.1	GO:0003676(nucleic acid binding)	NA	NA	NA	PREDICTED: zinc finger protein ZAT4-like [Cucumis sativus]	NA	0.487942	0.464029	0.662186	0.307247	0.542464	0.251101	0.232765	0.260766	0.295747	0.231415	0.392594	0.273653	0.291501	0.481274	0.366558	0.500964	0.212273	0.400832	0.420012	0.372778	0.263572	0.643132	0.47202	0.477204	103	103	150	63	104	51	46	67	79	47	79	59	64
CsaV3_1G005880	chr1	3757349	3775118	-	CsaV3_1G005880	CsaV3_1G005880.1	GO:0003951(NAD+ kinase activity);GO:0004143(diacylglycerol kinase activity);GO:0006769(nicotinamide metabolic process);GO:0007205(protein kinase C-activating G protein-coupled receptor signaling pathway);GO:0009395(phospholipid catabolic process);GO:0035556(intracellular signal transduction);GO:0046486(glycerolipid metabolic process);GO:0046497(nicotinate nucleotide metabolic process)	00561(Glycerolipid metabolism);00564(Glycerophospholipid metabolism);04070(Phosphatidylinositol signaling system)	K00901	EC:2.7.1.107	PREDICTED: uncharacterized protein LOC101222546 [Cucumis sativus]	NA	10.3562	10.2638	10.5441	5.39073	5.45636	4.99385	5.90673	6.23631	6.01696	9.27528	9.74303	10.3375	12.136	12.619	12.8759	7.2893	7.33931	6.21379	6.66014	8.09356	7.78797	7.98531	8.1125	8.12754	5754	6037	6325	2909	2766	2671	3043	4232	4265	4963	5174	5847	7000
CsaV3_1G005900	chr1	3780760	3791714	+	CsaV3_1G005900	CsaV3_1G005900.1	GO:0005524(ATP binding);GO:0006368(transcription elongation from RNA polymerase II promoter);GO:0016570(histone modification);GO:0016593(Cdc73/Paf1 complex)	NA	NA	NA	hypothetical protein Csa_1G039100 [Cucumis sativus]	NA	13.891	15.7246	13.8156	9.63843	8.25533	8.79573	12.8648	9.47633	11.0902	28.366	29.2901	33.0899	18.5538	20.8046	18.7887	12.9949	13.8692	12.0474	12.7298	10.8249	11.6664	14.3371	15.0983	12.654	4340	5200	4660	2924	2353	2645	3727	3616	4420	8533	8745	10523	6018
CsaV3_1G005910	chr1	3792689	3798547	+	CsaV3_1G005910	CsaV3_1G005910.1	NA	03008(Ribosome biogenesis in eukaryotes)	K11131	EC:5.4.99.-	PREDICTED: H/ACA ribonucleoprotein complex subunit 4 [Cucumis sativus]	NA	8.12665	7.71077	6.26876	17.2097	12.3967	14.7685	13.7501	12.2571	16.2957	9.84458	9.12234	9.18672	8.02885	6.50357	6.98167	14.8755	18.974	13.7173	23.5285	24.13	25.7993	9.43664	11.8902	10.0002	2120	2129	1765	4358	2949	3707	3325	3904	5422	2472	2274	2439	2174
CsaV3_1G005920	chr1	3796870	3798573	-	CsaV3_1G005920	CsaV3_1G005920.1	GO:0001522(pseudouridine synthesis);GO:0003723(RNA binding);GO:0006396(RNA processing);GO:0009982(pseudouridine synthase activity)	03008(Ribosome biogenesis in eukaryotes)	K11131	EC:5.4.99.-	PREDICTED: H/ACA ribonucleoprotein complex subunit 4 [Cucumis sativus]	NA	1.17171	2.67596	1.52777	23.8708	31.7424	26.6474	33.7131	32.7002	25.3714	19.2502	23.4716	25.1492	9.36005	8.70627	9.53803	26.9755	25.5648	33.9009	16.1957	14.5922	23.6343	3.43649	3.49572	3.65813	134	324	189	2649	3309	2930	3572	4564	3699	2118	2563	2926	1111
CsaV3_1G005930	chr1	3799682	3823564	-	CsaV3_1G005930	CsaV3_1G005930.1	GO:0003676(nucleic acid binding);GO:0005524(ATP binding)	NA	NA	NA	PREDICTED: activating signal cointegrator 1 complex subunit 3 [Cucumis sativus]	NA	17.5682	16.8453	16.0079	9.3844	8.711	8.60314	9.7585	8.8207	10.4781	12.8405	12.2668	13.7102	19.7023	21.8788	19.616	11.4895	11.7202	10.8136	10.1211	11.4215	11.3191	11.4755	10.629	11.2698	8164	8286	8031	4235	3693	3848	4205	5007	6212	5746	5448	6486	9505
CsaV3_1G005940	chr1	3825546	3829446	+	CsaV3_1G005940	CsaV3_1G005940.1	NA	00500(Starch and sucrose metabolism)	K19891	EC:3.2.1.39	PLASMODESMATA CALLOSE-BINDING PROTEIN 3-like precursor [Cucumis sativus]	NA	3.40317	2.77048	2.91406	2.95362	4.00668	2.90768	2.07859	2.22935	1.88321	3.12834	2.71079	1.57267	2.90247	2.70074	3.14252	5.10453	3.77467	3.77799	1.48844	1.54935	1.00597	2.22188	2.37346	2.84676	274	236	253	231	294	225	155	219	194	243	209	129	243
CsaV3_1G005960	chr1	3840589	3843647	+	CsaV3_1G005960	CsaV3_1G005960.1	GO:0015986(ATP synthesis coupled proton transport);GO:0045261(proton-transporting ATP synthase complex, catalytic core F(1));GO:0046933(proton-transporting ATP synthase activity, rotational mechanism)	00190(Oxidative phosphorylation)	K02136	NA	PREDICTED: ATP synthase subunit gamma, mitochondrial [Cucumis sativus]	NA	60.8473	63.3498	60.157	73.2131	69.7526	65.311	91.5231	93.8701	88.7677	71.5449	77.5372	70.4683	75.7255	76.556	72.5269	75.2711	75.5923	74.4751	75.7559	73.3763	77.9308	67.3204	78.0411	72.4107	3954	4358	4220	4620	4135	4084	5514	7450	7358	4477	4815	4661	5108
CsaV3_1G005970	chr1	3844881	3846677	+	CsaV3_1G005970	CsaV3_1G005970.1	NA	NA	NA	NA	hypothetical protein Csa_1G039170 [Cucumis sativus]	NA	47.3234	47.1205	50.294	11.9462	11.4988	11.7741	3.56669	3.51734	3.97657	24.4199	23.0805	22.328	51.0977	49.5085	48.0738	7.53863	8.30979	8.37966	3.08491	2.04521	1.23826	18.7936	17.5475	17.4062	4589	4837	5265	1125	1017	1099	321	417	492	2280	2139	2204	5144
CsaV3_1G005980	chr1	3847507	3849434	-	CsaV3_1G005980	CsaV3_1G005980.1	GO:0003676(nucleic acid binding)	03040(Spliceosome)	K12741	NA	PREDICTED: glycine-rich RNA-binding protein 3, mitochondrial [Cucumis sativus]	NA	14.5072	15.5185	13.7598	15.7759	13.4071	11.9281	36.2887	35.5017	37.3563	17.7847	16.8245	20.9118	8.84997	10.4249	9.8149	26.5728	25.5479	23.6543	28.2587	35.417	33.8552	12.5198	14.1703	12.2251	893	1012	915	943	753	707	2072	2670	2934	1055	990	1311	566
CsaV3_1G005990	chr1	3854395	3858045	+	CsaV3_1G005990	CsaV3_1G005990.1	GO:0000145(exocyst);GO:0006887(exocytosis)	NA	NA	NA	PREDICTED: exocyst complex component EXO70A1 [Cucumis sativus]	NA	0.111362	0.335197	0.066676	0.238372	0.199391	0.320376	0.736082	0.649675	0.659269	0.617312	0.637054	0.256507	0.188646	0.557116	0.351977	0.302671	0.174328	0.216747	0.710041	0.952005	0.50211	0.218358	0.743323	0.390446	19	60	13	39	31	52	115	134	142	100	103	44	33
CsaV3_1G006000	chr1	3858723	3860036	-	CsaV3_1G006000	CsaV3_1G006000.1	GO:0004190(aspartic-type endopeptidase activity);GO:0016021(integral component of membrane);GO:0016485(protein processing)	NA	NA	NA	PREDICTED: presenilin-like protein At2g29900 isoform X1 [Cucumis sativus]	NA	2.60427	2.99793	3.09748	3.29593	4.22166	2.42471	3.66115	3.54363	3.26442	4.34964	3.98463	5.12853	3.35153	3.48327	4.86977	4.43742	5.35633	4.16439	3.81912	3.69749	4.46264	3.9168	4.41662	4.80419	230	280	295	282	340	206	300	382	367	370	336	460	307
CsaV3_1G006010	chr1	3860780	3865989	-	CsaV3_1G006010	CsaV3_1G006010.1	GO:0006629(lipid metabolic process);GO:0008081(phosphoric diester hydrolase activity)	00564(Glycerophospholipid metabolism)	K01126	EC:3.1.4.46	PREDICTED: glycerophosphodiester phosphodiesterase GDPD6 [Cucumis sativus]	NA	20.8582	21.0871	19.234	12.3223	11.8632	11.7977	12.4679	11.0556	11.9745	18.9485	17.5981	18.6117	18.7954	17.8655	17.028	12.0379	12.1321	12.7194	9.97169	9.66264	12.5128	28.4078	36.4336	32.3881	2294	2455	2284	1316	1190	1249	1272	1485	1680	2007	1850	2084	2146
CsaV3_1G006020	chr1	3867108	3869849	-	CsaV3_1G006020	CsaV3_1G006020.1	GO:0007165(signal transduction)	04144(Endocytosis)	K05747	NA	PREDICTED: ninja-family protein 6-like [Cucumis sativus]	NA	120.681	137.561	122.94	34.5797	28.9024	29.1271	27.347	18.1018	23.5631	98.4415	99.7478	114.41	125.244	132.907	134.24	42.305	38.911	37.085	27.8035	22.9799	29.5628	74.3557	79.7746	71.2884	15424	18610	16964	4292	3370	3583	3241	2826	3842	12115	12183	14885	16617
CsaV3_1G006040	chr1	3876063	3878401	-	CsaV3_1G006040	CsaV3_1G006040.1	GO:0005742(mitochondrial outer membrane translocase complex)	NA	NA	NA	PREDICTED: mitochondrial import receptor subunit TOM5 homolog [Cucumis sativus]	NA	58.9693	67.6798	52.8152	52.8358	53.8221	55.9924	60.4146	50.0285	64.1118	62.5091	77.6419	69.2421	49.3966	44.3878	55.5178	75.8563	71.7218	74.8542	71.1011	65.8462	76.5896	69.0682	73.3904	68.1792	1989	2417	1924	1731	1656	1818	1890	2061	2759	2031	2503	2378	1730
CsaV3_1G006050	chr1	3878971	3880032	+	CsaV3_1G006050	CsaV3_1G006050.1	NA	NA	NA	NA	PREDICTED: uncharacterized protein LOC101204037 [Cucumis sativus]	NA	202.911	202.991	208.816	227.289	245.044	238.266	115.67	153.784	113.358	198.266	187.58	183.381	174.292	180.979	185.181	166.287	184.136	186.756	82.3346	95.246	117.017	241.234	238.623	235.591	13429	14221	14921	14607	14794	15175	7098	12431	9571	12635	11864	12355	11975
CsaV3_1G006060	chr1	3880374	3882848	+	CsaV3_1G006060	CsaV3_1G006060.1	NA	NA	NA	NA	PREDICTED: uncharacterized protein LOC101204278 [Cucumis sativus]	NA	28.9956	31.0979	28.8511	32.2216	31.2631	32.5104	38.693	38.4227	33.4432	37.7401	37.6076	34.2786	25.0568	31.2628	29.2541	33.2541	33.2587	33.7959	31.4891	31.4387	35.0342	32.0126	35.2531	35.8558	2127	2415	2285	2296	2092	2295	2632	3443	3130	2666	2637	2560	1909
CsaV3_1G006070	chr1	3883775	3884753	+	CsaV3_1G006070	CsaV3_1G006070.1	NA	NA	NA	NA	PREDICTED: transcription factor TCP5 [Cucumis sativus]	NA	2.84061	3.1131	3.19264	4.65447	5.78048	5.46301	1.72408	1.61944	2.17266	4.27073	2.9934	4.31886	3.89477	3.28807	2.39431	1.30036	2.21493	1.7165	1.03808	0.561157	0.446858	3.10511	2.3386	2.09678	187	217	227	297	347	346	105	130	182	270	188	289	266
CsaV3_1G006080	chr1	3885741	3891545	-	CsaV3_1G006080	CsaV3_1G006080.1	GO:0051513(regulation of monopolar cell growth)	NA	NA	NA	PREDICTED: protein LONGIFOLIA 1-like [Cucumis sativus]	NA	15.6165	14.6181	15.5237	9.41856	9.73494	8.89067	13.0363	12.3272	13.7779	15.0172	14.3304	16.1238	17.9217	18.6098	15.6484	9.69731	9.48459	10.1823	14.8491	11.2359	12.432	16.2613	15.2998	15.4173	4821	4777	5174	2824	2742	2642	3732	4648	5427	4464	4228	5067	5744
CsaV3_1G006090	chr1	3896966	3900580	-	CsaV3_1G006090	CsaV3_1G006090.1	NA	NA	NA	NA	PREDICTED: uncharacterized protein LOC101203219 isoform X2 [Cucumis sativus]	NA	12.4692	9.3757	9.72366	8.56187	8.24002	9.07085	5.75946	4.50734	7.00107	7.84781	7.74892	8.62849	11.4443	10.4185	10.2785	8.03349	8.77443	9.22901	6.37326	5.75206	7.20992	6.98771	8.37453	8.89396	1357	1081	1143	905	818	950	582	600	972	823	806	956	1293
CsaV3_1G006100	chr1	3900641	3901570	-	CsaV3_1G006100	CsaV3_1G006100.1	NA	NA	NA	NA	hypothetical protein Csa_1G039300 [Cucumis sativus]	NA	1.87732	2.23661	1.14739	1.77983	3.57715	1.6767	1.49595	1.18651	1.86295	2.85226	1.9364	1.87439	0.847177	2.83408	1.59946	1.43978	2.14303	1.62028	0.814337	1.19335	1.7314	1.069	1.42449	1.20223	29	36	19	27	50	25	21	22	36	42	28	29	14
CsaV3_1G006120	chr1	3905202	3909604	-	CsaV3_1G006120	CsaV3_1G006120.1	GO:0004252(serine-type endopeptidase activity);GO:0016021(integral component of membrane)	NA	NA	NA	PREDICTED: uncharacterized protein C13E7.11 [Cucumis sativus]	NA	4.12432	4.82946	4.48635	1.87953	2.12559	2.70299	4.25109	2.92686	2.74488	5.42007	5.78124	6.99384	5.22993	6.27668	6.20655	4.06477	3.19297	3.28771	3.39348	2.72595	2.71954	3.26557	3.19715	3.93146	280	347	329	124	132	177	268	243	238	354	375	483	369
CsaV3_1G006130	chr1	3910631	3914888	-	CsaV3_1G006130	CsaV3_1G006130.1	GO:0005524(ATP binding);GO:0016021(integral component of membrane);GO:0042626(ATPase activity, coupled to transmembrane movement of substances);GO:0055085(transmembrane transport)	02010(ABC transporters)	K05657	NA	PREDICTED: ABC transporter B family member 25 [Cucumis sativus]	NA	65.6149	59.041	68.988	86.2273	90.5016	91.1614	54.419	68.4553	59.968	86.4091	84.0923	83.2956	56.0963	52.1741	51.9123	62.2822	67.3076	67.9134	45.3758	44.418	49.8322	81.3631	71.2162	85.0236	8316	7921	9439	10611	10463	11118	6395	10596	9696	10545	10185	10746	7380
CsaV3_1G006150	chr1	3933069	3940185	+	CsaV3_1G006150	CsaV3_1G006150.1	GO:0003677(DNA binding);GO:0003887(DNA-directed DNA polymerase activity);GO:0006260(DNA replication);GO:0042575(DNA polymerase complex)	00230(Purine metabolism);00240(Pyrimidine metabolism);03030(DNA replication)	K02321	NA	hypothetical protein Csa_1G039840 [Cucumis sativus]	NA	0.871603	0.748241	0.484546	0.309679	0.249342	0.758725	0.502204	0.267626	0.225442	0.992987	1.09679	0.933418	0.822274	0.843171	0.660219	0.704897	0.623938	0.658212	0.321698	0.517991	0.298342	1.94871	1.217	2.06812	114	104	69	40	30	96	61	43	38	125	137	125	112
CsaV3_1G006160	chr1	3940621	3945617	-	CsaV3_1G006160	CsaV3_1G006160.1	GO:0005515(protein binding)	03015(mRNA surveillance pathway)	K14406	NA	PREDICTED: cleavage stimulation factor subunit 50 isoform X1 [Cucumis sativus]	NA	2.76412	3.09288	3.04933	3.41451	2.24839	3.43893	3.91835	3.16571	3.35342	2.7252	2.8203	3.44816	2.35492	2.7934	2.6377	4.86073	4.89603	4.33201	3.70754	5.24755	6.08972	4.18492	3.88704	4.33494	320	379	381	384	238	383	420	447	495	304	312	406	283
CsaV3_1G006170	chr1	3945618	3957660	+	CsaV3_1G006170	CsaV3_1G006170.1	GO:0016866(intramolecular transferase activity);GO:0071669(plant-type cell wall organization or biogenesis)	00520(Amino sugar and nucleotide sugar metabolism)	K13379	EC:2.4.1.-;EC:5.4.99.30	PREDICTED: alpha-1,4-glucan-protein synthase [UDP-forming] 2 [Cucumis sativus]	NA	7.97492	8.04014	6.59709	34.194	22.688	29.6532	40.6448	35.3043	45.2152	9.30515	14.87	10.7245	9.7226	6.73947	8.65434	52.3011	53.1513	50.0674	65.9865	50.5238	50.4451	24.1712	30.3265	20.7034	3826	4083	3417	15928	9928	13689	18078	20685	27670	4298	6817	5237	4842
CsaV3_1G006180	chr1	3946497	3948404	-	CsaV3_1G006180	CsaV3_1G006180.1	GO:0010215(cellulose microfibril organization);GO:0016049(cell growth);GO:0031225(anchored component of membrane)	NA	NA	NA	hypothetical protein Csa_1G039860 [Cucumis sativus]	NA	0.649693	0.418498	0.236062	0.553802	0.233276	0.264674	0.311794	0.242457	0.393969	0.202243	0.132112	0.080546	0.310069	0.198478	0.523953	0.855344	1.22677	0.801815	1.14805	0.647291	0.031727	0.37307	0.030654	0.396832	58	40	23	48	19	23	26	27	45	18	12	8	29
CsaV3_1G006200	chr1	3954235	3961284	-	CsaV3_1G006200	CsaV3_1G006200.1	GO:0003677(DNA binding);GO:0005634(nucleus)	NA	NA	NA	PREDICTED: squamosa promoter-binding-like protein 6 isoform X1 [Cucumis sativus]	NA	2.03995	1.80253	1.53663	9.14901	9.89915	8.33999	5.57394	6.94453	5.08381	2.52447	2.25422	3.32391	1.31875	1.74243	1.48203	11.2348	9.47048	8.51898	5.21928	5.09059	5.10792	3.61717	3.30242	3.19782	488	456	397	2123	2158	1918	1235	2027	1550	581	515	809	328
CsaV3_1G006220	chr1	3977607	3984044	+	CsaV3_1G006220	CsaV3_1G006220.1	GO:0003677(DNA binding);GO:0003700(DNA-binding transcription factor activity);GO:0005634(nucleus);GO:0005667(transcription factor complex);GO:0006355(regulation of transcription, DNA-templated);GO:0046983(protein dimerization activity)	NA	NA	NA	PREDICTED: truncated transcription factor CAULIFLOWER A isoform X1 [Cucumis sativus]	NA	2.57166	3.02455	2.08432	1.50631	1.17846	0.83209	2.67336	3.3552	5.2498	1.08343	0.977246	0.928174	4.73217	5.53243	3.56502	1.20396	1.20696	1.1241	2.04985	1.93846	1.81539	3.66637	3.63735	3.35929	446	555	390	254	187	139	430	711	1161	181	162	164	852
CsaV3_1G006230	chr1	3985747	3989827	+	CsaV3_1G006230	CsaV3_1G006230.1	GO:0006950(response to stress)	NA	NA	NA	PREDICTED: uncharacterized protein LOC101207475 [Cucumis sativus]	NA	4.94855	5.51906	4.51498	3.5406	2.7797	2.88414	1.81605	2.0335	2.43845	6.14978	6.20367	6.52305	4.39088	5.11543	4.8975	4.2978	3.81681	4.32338	3.87873	3.69928	3.55497	8.17068	7.87781	9.3606	1258	1486	1240	874	645	706	429	632	791	1506	1508	1688	1159
CsaV3_1G006240	chr1	3987222	3989827	-	CsaV3_1G006240	CsaV3_1G006240.1	GO:0005743(mitochondrial inner membrane);GO:0022857(transmembrane transporter activity);GO:0055085(transmembrane transport)	NA	NA	NA	PREDICTED: ADP,ATP carrier protein ER-ANT1 [Cucumis sativus]	NA	9.26493	6.5568	6.81753	7.46503	7.22768	6.82807	4.32474	4.44609	3.13328	5.30997	5.14821	4.32805	6.48169	5.43837	6.28122	5.60855	5.81446	5.3337	3.64051	2.59516	4.99384	5.12573	4.75161	4.68093	993	744	789	777	707	705	430	582	429	548	528	473	721
CsaV3_1G006250	chr1	3990591	3995578	+	CsaV3_1G006250	CsaV3_1G006250.1	NA	04712(Circadian rhythm - plant)	K16222	NA	PREDICTED: protein BREAKING OF ASYMMETRY IN THE STOMATAL LINEAGE [Cucumis sativus]	NA	0.638203	0.90299	0.723324	1.19615	0.929154	0.972809	5.13941	3.85924	5.81651	3.26806	3.96939	3.78174	0.658433	0.8893	0.860418	2.17376	2.03838	2.30659	11.3323	10.1151	10.8999	2.81382	2.37478	2.19318	203	304	249	370	270	298	1516	1500	2360	1001	1207	1225	218
CsaV3_1G006260	chr1	3991872	3995578	-	CsaV3_1G006260	CsaV3_1G006260.1	NA	04712(Circadian rhythm - plant)	K16222	NA	PREDICTED: uncharacterized protein LOC101207962 isoform X2 [Cucumis sativus]	NA	3.78223	4.57282	3.64362	4.69098	2.80638	4.05375	9.37662	7.26661	11.8024	8.9808	11.0252	9.51381	3.98505	4.30831	5.28052	6.78999	5.35921	5.72014	17.8978	15.0675	14.2856	10.095	12.8595	9.34764	684	876	712	824	463	706	1573	1605	2723	1564	1906	1752	749
CsaV3_1G006270	chr1	3998795	4002500	+	CsaV3_1G006270	CsaV3_1G006270.1	NA	NA	NA	NA	PREDICTED: uncharacterized protein At1g04910-like [Cucumis sativus]	NA	1.52736	1.70995	1.44338	6.30472	8.89583	6.71945	11.3462	9.8019	13.2192	2.41043	2.1761	2.14548	1.71565	1.57384	2.06588	8.86854	8.72283	8.33392	16.5019	16.8815	17.6765	5.14674	5.02454	5.53358	270	320	276	1081	1433	1142	1857	2113	2977	410	368	386	315
CsaV3_1G006280	chr1	4002735	4008902	-	CsaV3_1G006280	CsaV3_1G006280.1	GO:0046983(protein dimerization activity)	NA	NA	NA	PREDICTED: transcription factor BIM1 isoform X2 [Cucumis sativus]	NA	10.9105	11.427	9.85156	14.5801	12.8211	13.2932	18.0406	13.7432	15.6396	6.92049	6.54597	7.78706	10.6926	9.56555	12.0067	19.0835	16.7512	14.9004	14.8947	16.4356	12.3969	6.61934	5.97461	6.62789	2166	2401	2111	2810	2322	2539	3320	3332	3960	1323	1242	1574	2204
CsaV3_1G006290	chr1	4011421	4014889	-	CsaV3_1G006290	CsaV3_1G006290.1	NA	NA	NA	NA	hypothetical protein Csa_1G039990 [Cucumis sativus]	NA	11.6009	12.4434	9.13524	4.99746	4.54068	5.12392	9.36843	5.99847	8.21804	7.02367	7.51185	7.50922	13.0727	12.2208	12.4806	9.13783	7.29196	7.36215	8.82717	8.44805	6.82807	4.98233	5.53648	6.62854	1949	2213	1657	816	696	829	1459	1231	1761	1136	1206	1284	2280
CsaV3_1G006340	chr1	4041091	4042702	+	CsaV3_1G006340	CsaV3_1G006340.1	GO:0003723(RNA binding);GO:0005730(nucleolus)	03008(Ribosome biogenesis in eukaryotes)	K11129	NA	PREDICTED: H/ACA ribonucleoprotein complex subunit 2-like protein [Cucumis sativus]	NA	29.6454	31.4029	26.1903	98.3502	87.878	84.4167	99.1286	90.9013	99.0015	77.7699	79.8972	76.1776	41.2488	36.0465	39.4374	107.872	116.232	105.572	101.88	115.293	128.482	45.9544	49.6649	52.6084	1605	1799	1531	5168	4338	4396	4974	6008	6835	4053	4132	4197	2318
CsaV3_1G006350	chr1	4043691	4046864	+	CsaV3_1G006350	CsaV3_1G006350.1	GO:0004672(protein kinase activity);GO:0005524(ATP binding);GO:0006468(protein phosphorylation)	NA	NA	NA	serine/threonine-protein kinase 16-like [Cucumis sativus]	NA	9.77725	10.9896	11.6973	10.3781	9.56885	10.8221	10.5118	11.7749	13.2677	9.0521	9.42517	9.35883	10.4135	12.1186	10.7546	13.3208	13.3533	11.5299	14.1317	12.4196	13.1018	8.96683	9.61615	10.236	745	887	962	768	665	794	743	1096	1290	664	687	726	824
CsaV3_1G006360	chr1	4048451	4051242	+	CsaV3_1G006360	CsaV3_1G006360.1	GO:0016021(integral component of membrane)	NA	NA	NA	PREDICTED: tetraspanin-8-like [Cucumis sativus]	NA	18.2204	13.6616	15.3427	8.6985	7.02192	6.84436	3.45396	4.1557	3.49382	7.64722	9.42412	7.4817	10.8183	15.1805	13.5234	4.62237	2.78726	3.18914	3.57708	3.8281	3.39349	14.3739	8.89066	15.167	3247	2577	2952	1505	1142	1174	571	905	795	1312	1605	1357	2001
CsaV3_1G006370	chr1	4048458	4052312	-	CsaV3_1G006370	CsaV3_1G006370.1	NA	NA	NA	NA	PREDICTED: calcium sensing receptor, chloroplastic [Cucumis sativus]	NA	103.412	95.3322	110.753	62.8681	76.0108	74.1376	40.652	57.5561	41.0981	80.2599	73.2782	73.7378	106.791	99.6306	97.9564	51.987	52.6495	60.5635	25.0427	20.5617	25.3863	96.4727	104.877	95.5747	21323	20807	24655	12587	14297	14711	7772	14495	10811	15935	14440	15477	22859
CsaV3_1G006380	chr1	4052892	4058649	-	CsaV3_1G006380	CsaV3_1G006380.1	GO:0000287(magnesium ion binding);GO:0004012(phospholipid-translocating ATPase activity);GO:0005524(ATP binding);GO:0006812(cation transport);GO:0015917(aminophospholipid transport);GO:0016021(integral component of membrane)	NA	NA	NA	PREDICTED: putative phospholipid-transporting ATPase 9 [Cucumis sativus]	NA	0.966991	0.813845	0.879432	4.20095	2.87731	3.02172	10.4638	7.99153	11.0909	7.03227	10.315	6.26003	0.807915	1.06717	1.13034	6.88384	6.11014	6.11448	16.1031	16.7471	15.7727	6.17317	5.73396	6.05583	264	235	259	1111	715	792	2642	2658	3853	1844	2685	1736	229
CsaV3_1G006390	chr1	4067249	4075078	-	CsaV3_1G006390	CsaV3_1G006390.1	GO:0000287(magnesium ion binding);GO:0004012(phospholipid-translocating ATPase activity);GO:0005524(ATP binding);GO:0006812(cation transport);GO:0015917(aminophospholipid transport);GO:0016021(integral component of membrane)	NA	NA	NA	PREDICTED: putative phospholipid-transporting ATPase 9 [Cucumis sativus]	NA	2.15745	2.08013	2.273	16.316	12.2972	12.5462	26.9595	23.2746	31.6711	8.48581	11.635	9.64055	2.24226	2.66794	2.88501	22.2366	23.1566	24.4193	41.2276	43.9746	44.7902	10.1745	11.3488	9.32651	652	666	742	4786	3389	3648	7551	8587	12205	2469	3359	2965	704
CsaV3_1G006400	chr1	4084242	4086065	+	CsaV3_1G006400	CsaV3_1G006400.1	NA	NA	NA	NA	PREDICTED: protein MIZU-KUSSEI 1-like [Cucumis sativus]	NA	0.888066	0.535546	0.66201	0.803207	0.504227	0.537994	0.397896	0.493693	0.262693	0.892281	0.615784	1.24177	1.05625	0.78957	0.841922	0.896932	0.608908	0.678898	0.354409	0.317577	1.05737	0.603729	0.615358	0.670035	109	70	88	96	57	64	46	74	41	106	72	155	135
CsaV3_1G006410	chr1	4089424	4094042	+	CsaV3_1G006410	CsaV3_1G006410.1	GO:0003676(nucleic acid binding);GO:0005524(ATP binding)	NA	NA	NA	PREDICTED: DEAD-box ATP-dependent RNA helicase 51 [Cucumis sativus]	NA	9.32076	10.736	9.46256	35.4466	31.8199	34.0336	34.1136	36.5694	33.9973	21.4887	20.9151	21.6547	12.0599	13.1364	11.8375	34.9295	39.4537	36.7446	36.9625	42.9438	42.7791	16.0996	15.7235	16.8407	1142	1393	1252	4217	3556	4013	3875	5472	5314	2535	2449	2701	1534
CsaV3_1G006430	chr1	4095884	4101614	+	CsaV3_1G006430	CsaV3_1G006430.1	GO:0005634(nucleus);GO:0008270(zinc ion binding)	NA	NA	NA	PREDICTED: uncharacterized protein LOC101206120 [Cucumis sativus]	NA	1.14547	2.06489	1.845	3.36209	2.46314	3.19637	5.10098	3.35896	3.3097	3.20587	2.84034	3.41413	2.18914	2.41303	2.64561	4.10628	3.01056	3.82564	3.92104	4.47724	4.31482	1.91881	2.42157	3.00395	235	449	409	670	461	631	970	841	866	633	557	713	466
CsaV3_1G006440	chr1	4098779	4103129	-	CsaV3_1G006440	CsaV3_1G006440.1	GO:0000413(protein peptidyl-prolyl isomerization);GO:0003755(peptidyl-prolyl cis-trans isomerase activity)	NA	NA	NA	PREDICTED: uncharacterized protein LOC101206120 [Cucumis sativus]	NA	9.93035	8.86121	9.61759	7.89642	8.67897	8.16678	3.76753	4.49005	3.76651	6.69902	5.4853	6.17098	7.93404	7.91411	7.94203	5.94923	7.20424	7.10049	3.27834	2.64784	3.6613	8.47022	7.84941	8.80716	2778	2624	2905	2145	2215	2199	978	1535	1345	1805	1467	1758	2305
CsaV3_1G006450	chr1	4103685	4106324	-	CsaV3_1G006450	CsaV3_1G006450.1	GO:0003697(single-stranded DNA binding)	03030(DNA replication);03430(Mismatch repair);03440(Homologous recombination)	K03111	NA	PREDICTED: single-stranded DNA-binding protein, mitochondrial [Cucumis sativus]	NA	4.60738	5.18884	4.35241	11.2862	10.9402	10.9158	11.034	8.91127	9.89066	9.35321	8.84123	8.4484	6.82301	6.44978	6.29199	12.4431	13.7313	11.4074	7.7491	10.1684	12.0097	5.51156	7.54718	6.19584	375	446	382	890	811	853	831	884	1025	732	687	699	576
CsaV3_1G006460	chr1	4108157	4111498	+	CsaV3_1G006460	CsaV3_1G006460.1	GO:0006950(response to stress)	NA	NA	NA	PREDICTED: uncharacterized protein LOC101206357 [Cucumis sativus]	NA	6.55289	5.58615	5.67182	1.05474	1.16994	1.49843	1.15714	1.69444	1.40361	2.08353	1.59571	1.48242	5.05195	5.2118	5.30155	0.719238	1.05845	0.923734	1.54869	1.07479	0.719379	2.3456	1.84604	1.22123	725	654	678	114	118	160	119	229	198	222	169	167	580
CsaV3_1G006470	chr1	4112063	4113440	-	CsaV3_1G006470	CsaV3_1G006470.1	NA	NA	NA	NA	PREDICTED: uncharacterized protein LOC105434785 [Cucumis sativus]	NA	28.6485	30.8213	32.7544	9.23565	9.80887	10.1231	2.18469	2.41508	2.28141	20.8823	22.1514	20.7697	38.3019	42.6397	35.6456	9.4135	8.38111	7.29666	4.39161	3.29884	3.50662	24.0307	26.5654	23.5828	2648	3015	3268	829	827	901	188	273	269	1858	1956	1954	3674
CsaV3_1G006480	chr1	4118084	4135335	+	CsaV3_1G006480	CsaV3_1G006480.1	GO:0005669(transcription factor TFIID complex);GO:0008237(metallopeptidase activity);GO:0008270(zinc ion binding)	03022(Basal transcription factors)	K03128	NA	PREDICTED: transcription initiation factor TFIID subunit 2 [Cucumis sativus]	NA	25.7545	24.9751	26.0008	14.2831	12.1106	12.8601	19.2896	17.2915	19.5827	18.1326	17.7836	20.177	27.1804	25.8331	25.9856	18.2059	17.4777	17.1359	22.8345	22.9007	23.0383	21.532	21.0394	19.6011	8796	9029	9587	4737	3773	4227	6108	7213	8532	5963	5804	7015	9636
CsaV3_1G006500	chr1	4164529	4169255	-	CsaV3_1G006500	CsaV3_1G006500.1	GO:0006629(lipid metabolic process)	00100(Steroid biosynthesis)	K01052	EC:3.1.1.13	PREDICTED: uncharacterized protein LOC101210904 isoform X1 [Cucumis sativus]	NA	34.9252	33.0649	35.1188	24.1669	22.5784	23.7151	24.7398	23.172	24.6701	21.2537	22.6756	22.8191	39.8346	38.3439	40.6408	24.2251	23.4054	22.6603	24.7397	24.5652	18.7797	28.7852	25.7405	28.2524	4876	4887	5294	3276	2876	3186	3203	3951	4394	2857	3026	3243	5773
CsaV3_1G006510	chr1	4173436	4176355	+	CsaV3_1G006510	CsaV3_1G006510.1	GO:0030163(protein catabolic process)	NA	NA	NA	PREDICTED: uncharacterized protein LOC101211403 [Cucumis sativus]	NA	140.163	150.768	141.983	121.088	115.887	115.001	128.44	115.775	132.872	164.779	140.488	146.797	152.822	146.12	150.702	121.419	124.941	120.56	92.3598	90.8133	89.7469	141.256	139.551	153.527	8252	9396	9025	6922	6224	6516	7011	8325	9980	9341	7905	8798	9340
CsaV3_1G006520	chr1	4177916	4181028	+	CsaV3_1G006520	CsaV3_1G006520.1	GO:0004190(aspartic-type endopeptidase activity);GO:0006508(proteolysis);GO:0009414(response to water deprivation);GO:0009737(response to abscisic acid)	NA	NA	NA	PREDICTED: protein ASPARTIC PROTEASE IN GUARD CELL 1 [Cucumis sativus]	NA	4.58911	5.28742	4.2905	15.0758	20.6855	16.9495	3.33438	5.72607	3.21796	7.93675	6.91067	7.09143	6.22312	5.68012	6.46927	14.9992	14.0793	14.5622	2.18894	2.88432	3.08353	12.8844	17.0993	14.3644	659	804	665	2102	2709	2342	444	1005	590	1098	949	1037	928
CsaV3_1G006530	chr1	4188353	4192903	-	CsaV3_1G006530	CsaV3_1G006530.1	GO:0004045(aminoacyl-tRNA hydrolase activity)	NA	NA	NA	PREDICTED: peptidyl-tRNA hydrolase, chloroplastic isoform X1 [Cucumis sativus]	NA	9.20064	8.74463	8.72027	9.89094	9.83174	9.25641	9.44951	10.2792	11.5971	10.6099	10.3952	9.0936	8.06971	9.0192	6.49982	10.8375	12.9473	10.7184	11.9876	12.1576	13.8748	11.8156	13.0444	12.8826	1115	1122	1141	1164	1087	1080	1062	1522	1793	1238	1204	1122	1016
CsaV3_1G006540	chr1	4193518	4206303	-	CsaV3_1G006540	CsaV3_1G006540.1	GO:0005515(protein binding)	NA	NA	NA	PREDICTED: DENN domain and WD repeat-containing protein SCD1 [Cucumis sativus]	NA	4.441	4.26725	3.63694	7.05567	4.58144	5.41861	7.2467	7.97863	6.93756	4.73955	5.69183	5.23831	4.4101	4.21516	4.62618	8.39531	7.29021	6.25824	11.6501	13.0871	11.3235	6.37195	7.5989	6.55606	1380	1404	1221	2129	1299	1621	2088	3028	2750	1419	1691	1657	1423
CsaV3_1G006550	chr1	4207136	4213492	+	CsaV3_1G006550	CsaV3_1G006550.1	GO:0004190(aspartic-type endopeptidase activity);GO:0006508(proteolysis)	NA	NA	NA	PREDICTED: aspartic proteinase Asp1 [Cucumis sativus]	NA	3.09317	2.91469	2.91668	1.38308	0.631359	1.15449	2.91999	2.49069	2.67154	2.69462	3.37259	2.84503	4.65393	5.08217	5.18438	1.67202	1.23653	1.5936	5.07559	3.78682	2.69991	2.38245	2.91093	2.05444	574	573	585	250	107	207	503	565	633	482	598	538	897
CsaV3_1G006570	chr1	4226840	4228567	-	CsaV3_1G006570	CsaV3_1G006570.1	NA	NA	NA	NA	PREDICTED: uncharacterized protein LOC105436376 [Cucumis sativus]	NA	0.632338	0.667161	0.400236	8.12632	2.68227	5.3342	3.51466	3.3259	4.42062	3.8954	4.05825	4.04	0.817631	0.854122	1.48389	16.7658	20.4093	17.3335	6.64064	7.36035	8.4508	4.11388	4.92459	3.49007	74	82	51	915	284	595	378	471	654	435	450	477	99
CsaV3_1G006580	chr1	4237755	4239701	-	CsaV3_1G006580	CsaV3_1G006580.1	NA	NA	NA	NA	hypothetical protein Csa_1G042280 [Cucumis sativus]	NA	5.73693	4.98616	5.48123	6.61221	5.25746	5.87615	22.7902	25.8357	29.3885	17.7875	27.082	24.6513	4.07566	3.29368	3.92481	12.2885	11.6457	12.373	33.1	54.9857	68.3381	35.2326	43.5515	27.0858	749	690	773	839	627	739	2759	4120	4895	2237	3379	3277	553
CsaV3_1G006590	chr1	4246126	4246223	+	CsaV3_1G006590	CsaV3_1G006590.1	NA	NA	NA	NA		NA	15.423	15.4404	17.4279	18.3452	16.3828	14.7911	29.9359	29.6727	33.9833	29.8494	25.2493	28.6554	19.5673	24.0328	19.6565	21.8194	28.2379	29.157	37.7137	35.6535	45.3146	26.7105	27.1987	23.3824	102	108	124	118	99	94	183	239	285	189	159	192	134
CsaV3_1G006600	chr1	4246654	4247664	+	CsaV3_1G006600	CsaV3_1G006600.1	GO:0003677(DNA binding);GO:0003700(DNA-binding transcription factor activity);GO:0005667(transcription factor complex);GO:0006355(regulation of transcription, DNA-templated)	04626(Plant-pathogen interaction)	K13434	NA	PREDICTED: ethylene-responsive transcription factor CRF3-like [Cucumis sativus]	NA	60.5961	71.8039	58.2318	83.894	55.5892	64.4303	113.946	101.931	113.705	94.2144	100.491	99.4016	77.2123	63.1972	79.5319	95.0521	90.4808	94.6687	173.816	168.257	164.084	110.823	107.568	99.0817	4108	5153	4262	5523	3438	4204	7162	8440	9834	6150	6511	6860	5434
CsaV3_1G006620	chr1	4253789	4259228	-	CsaV3_1G006620	CsaV3_1G006620.1	NA	00190(Oxidative phosphorylation)	K03966	NA	PREDICTED: NADH dehydrogenase [ubiquinone] 1 beta subcomplex subunit 10-B [Cucumis sativus]	NA	50.782	52.0368	44.8076	57.5545	65.0958	55.5593	53.2302	53.5652	48.6938	56.7235	51.1497	54.5159	50.3817	53.3706	49.5836	59.4754	60.0691	63.2309	37.6073	44.3341	51.1752	62.8374	70.8773	58.3869	3246	3520	3092	3572	3795	3417	3154	4181	3970	3491	3124	3547	3343
CsaV3_1G006630	chr1	4259515	4263442	+	CsaV3_1G006630	CsaV3_1G006630.1	GO:0031124(mRNA 3'-end processing)	03015(mRNA surveillance pathway)	K14407	NA	PREDICTED: leucine-rich repeat extensin-like protein 5 [Cucumis sativus]	NA	10.0047	7.09051	8.18785	13.4693	12.1809	12.5407	15.4698	16.928	14.439	14.2517	11.6035	14.2972	9.81749	9.26421	9.17851	14.7319	16.0904	14.0203	16.0565	13.9945	14.6578	10.63	12.1856	10.3179	1186	890	1048	1550	1317	1430	1700	2450	2183	1626	1314	1725	1208
CsaV3_1G006640	chr1	4263073	4271287	-	CsaV3_1G006640	CsaV3_1G006640.1	GO:0008289(lipid binding)	NA	NA	NA	PREDICTED: synaptotagmin-5 [Cucumis sativus]	NA	2.06467	2.08492	2.15332	2.73255	1.84369	2.41175	4.1547	3.32031	3.9836	3.05977	3.85196	3.54224	2.79728	2.2419	2.66582	3.57937	3.15585	2.87774	6.24862	5.70442	4.21089	4.57412	5.13453	4.18161	520	555	585	667	423	584	969	1020	1278	741	926	907	730
CsaV3_1G006650	chr1	4277323	4279125	-	CsaV3_1G006650	CsaV3_1G006650.1	GO:0046983(protein dimerization activity)	NA	NA	NA	PREDICTED: transcription factor BEE 3-like [Cucumis sativus]	NA	5.14074	5.31993	4.23421	6.68738	9.43869	8.38251	3.59091	4.35944	3.81808	8.68433	7.2692	6.84506	6.17224	4.93576	7.02564	8.00651	6.39516	7.11972	4.04682	3.49358	3.40433	12.8395	24.6742	17.1882	411	451	366	519	689	645	267	426	390	669	556	557	513
CsaV3_1G006660	chr1	4287009	4288668	+	CsaV3_1G006660	CsaV3_1G006660.1	GO:0003677(DNA binding)	NA	NA	NA	PREDICTED: transcription factor MYB108-like [Cucumis sativus]	NA	3.93704	4.1224	3.01566	51.9924	30.9871	41.9841	25.5271	33.0486	38.0611	11.9514	23.6497	13.3932	9.80803	6.10162	4.97752	46.6238	45.7869	50.4488	53.3437	51.9509	71.3977	69.9081	103.009	56.2422	385	427	319	4936	2764	3950	2314	3947	4747	1126	2210	1333	996
CsaV3_1G006670	chr1	4292568	4295169	+	CsaV3_1G006670	CsaV3_1G006670.1	GO:0003735(structural constituent of ribosome);GO:0005840(ribosome);GO:0006412(translation);GO:0042254(ribosome biogenesis)	03010(Ribosome)	K02993	NA	PREDICTED: 40S ribosomal protein S7 [Cucumis sativus]	NA	227.474	239.528	210.507	172.757	155.767	152.819	222.516	189.757	236.2	219.513	228.834	220.992	213.308	217.86	234.515	187.79	211.623	189.15	225.808	249.673	245.622	170.685	169.245	176.701	17938	19994	17921	13228	11205	11597	16269	18276	23761	16668	17245	17739	17462
CsaV3_1G006680	chr1	4295378	4299708	-	CsaV3_1G006680	CsaV3_1G006680.1	GO:0004672(protein kinase activity);GO:0005524(ATP binding);GO:0006468(protein phosphorylation)	NA	NA	NA	PREDICTED: cysteine-rich receptor-like protein kinase 10 isoform X2 [Cucumis sativus]	NA	1.81689	2.30655	2.01871	2.05038	1.20712	1.33964	4.73095	3.43865	5.61552	4.56745	5.81736	4.96772	2.96243	3.0929	2.12894	2.61337	2.33167	3.26965	8.068	5.2311	3.21399	3.99785	4.96799	3.39996	176	236	211	192	107	125	423	405	691	425	537	488	297
CsaV3_1G006690	chr1	4298591	4307353	+	CsaV3_1G006690	CsaV3_1G006690.1	GO:0005515(protein binding)	04144(Endocytosis)	K11866	EC:3.4.19.12	PREDICTED: AMSH-like ubiquitin thioesterase 1 [Cucumis sativus]	NA	10.2091	10.1171	10.5761	7.78011	6.43167	7.31823	9.3472	7.42498	9.56713	10.3511	9.929	9.66321	11.0979	9.70034	9.97002	9.13058	8.5622	8.66606	13.0178	13.4019	9.41807	10.5433	11.6871	10.149	2793	2930	3124	2067	1606	1927	2371	2481	3339	2727	2596	2692	3152
CsaV3_1G006700	chr1	4310545	4313593	+	CsaV3_1G006700	CsaV3_1G006700.1	NA	NA	NA	NA	hypothetical protein Csa_1G042410 [Cucumis sativus]	NA	0.482069	0.819902	0.461761	0.7991	0.53357	0.453923	0.353498	0.682114	0.622026	1.03318	1.25888	0.844891	1.19737	1.06027	1.04755	0.800705	0.619868	1.26452	0.926853	0.635694	0.432763	0.837021	1.07283	1.1342	58	103	60	92	58	52	39	99	95	118	143	102	148
CsaV3_1G006710	chr1	4314343	4318053	+	CsaV3_1G006710	CsaV3_1G006710.1	GO:0005488(binding);GO:0006886(intracellular protein transport);GO:0016192(vesicle-mediated transport);GO:0030123(AP-3 adaptor complex)	NA	NA	NA	PREDICTED: AP-3 complex subunit delta [Cucumis sativus]	NA	2.26113	2.32622	2.5878	3.20177	2.48609	2.75182	3.23946	2.73555	3.67646	2.59851	2.77838	3.23537	2.67751	2.45447	2.6396	4.44542	3.80202	3.78276	4.34028	4.06786	4.06317	3.34906	3.20229	2.6576	563	613	696	774	565	659	748	832	1168	623	661	820	692
CsaV3_1G006760	chr1	4339659	4342085	+	CsaV3_1G006760	CsaV3_1G006760.1	GO:0005516(calmodulin binding);GO:0006950(response to stress)	NA	NA	NA	PREDICTED: uncharacterized protein LOC101215184 [Cucumis sativus]	NA	22.4271	21.0616	21.4811	44.2201	35.4492	37.8544	91.7351	78.7816	113.235	111.568	141.577	121.994	24.9771	28.0291	25.1104	73.1753	64.1782	66.0733	193.38	161.302	156.305	74.3651	72.0056	69.2025	2874	2857	2972	5502	4144	4668	10899	12330	18511	13766	17337	15913	3323
CsaV3_1G006800	chr1	4352931	4355752	-	CsaV3_1G006800	CsaV3_1G006800.1	GO:0004672(protein kinase activity);GO:0005524(ATP binding);GO:0006468(protein phosphorylation);GO:0030247(polysaccharide binding)	NA	NA	NA	hypothetical protein Csa_1G042480 [Cucumis sativus]	NA	0.907186	0.982664	0.681272	1.49072	1.22161	0.662751	0.237654	1.23737	1.79431	2.14716	2.85674	1.76646	1.47091	0.931541	0.975387	3.04929	1.62818	2.72104	2.69753	2.51045	0.415379	2.34224	2.29933	2.05285	147	169	119	235	181	104	36	245	371	335	442	291	247
CsaV3_1G006820	chr1	4360196	4362429	-	CsaV3_1G006820	CsaV3_1G006820.1	GO:0004672(protein kinase activity);GO:0005524(ATP binding);GO:0006468(protein phosphorylation);GO:0030247(polysaccharide binding)	NA	NA	NA	PREDICTED: probable receptor-like protein kinase At1g67000 [Cucumis sativus]	NA	0.749778	1.18024	0.793504	2.93668	2.0263	2.99989	4.10764	3.05723	3.63485	2.50245	3.95644	3.63496	0.911497	1.62572	1.57076	9.60941	7.36144	7.10984	8.28679	8.74952	6.93701	2.79696	4.16575	2.45688	101	168	116	384	249	389	513	503	624	324	509	498	128
CsaV3_1G006840	chr1	4364019	4366630	-	CsaV3_1G006840	CsaV3_1G006840.1	GO:0004672(protein kinase activity);GO:0005524(ATP binding);GO:0006468(protein phosphorylation);GO:0030247(polysaccharide binding)	NA	NA	NA	PREDICTED: probable receptor-like protein kinase At1g67000 [Cucumis sativus]	NA	0.40757	0.424973	0.256882	0.686224	0.329793	0.320102	1.13242	0.54595	1.39616	0.91282	0.877994	0.606646	0.473967	0.638668	0.636864	1.77497	1.41886	1.09039	2.62689	1.66559	0.567829	0.625602	0.720368	0.427774	46	51	32	75	34	35	118	75	200	99	95	70	56
CsaV3_1G006850	chr1	4367399	4370158	-	CsaV3_1G006850	CsaV3_1G006850.1	GO:0004672(protein kinase activity);GO:0005524(ATP binding);GO:0006468(protein phosphorylation);GO:0030247(polysaccharide binding)	NA	NA	NA	hypothetical protein Csa_1G042510 [Cucumis sativus]	NA	0.347701	0.308857	0.120453	0.076434	0.090403	0.072735	0.358995	0.305107	0.375341	0.138991	0.421938	0.255093	0.25065	0.301952	0.190537	0.194576	0.187962	0.145401	0.592082	0.560243	0.049674	0.461159	0.066301	0.335204	48	45	18	11	12	10	46	51	66	19	56	36	36
CsaV3_1G006870	chr1	4371182	4372168	-	CsaV3_1G006870	CsaV3_1G006870.1	GO:0004672(protein kinase activity);GO:0005524(ATP binding);GO:0006468(protein phosphorylation)	NA	NA	NA	PREDICTED: probable serine/threonine-protein kinase At1g18390 [Cucumis sativus]	NA	2.30364	2.07362	3.14091	10.5623	6.95036	9.78598	27.141	20.795	34.0798	8.8457	13.9944	9.61597	1.78158	3.27579	3.53264	18.7624	11.8928	12.5842	66.3337	61.1269	53.382	9.20836	9.88207	8.48091	153	146	225	679	420	624	1666	1681	2878	564	886	648	123
CsaV3_1G006880	chr1	4372170	4376767	-	CsaV3_1G006880	CsaV3_1G006880.1	GO:0030247(polysaccharide binding)	NA	NA	NA	PREDICTED: LEAF RUST 10 DISEASE-RESISTANCE LOCUS RECEPTOR-LIKE PROTEIN KINASE-like 1.2 isoform X2 [Cucumis melo]	NA	0.704205	0.370945	0.963454	1.98893	1.31808	1.03275	5.12405	3.19472	5.94437	2.42202	2.72273	2.48373	0.642295	0.85168	0.889907	2.94987	1.81351	2.22498	9.64081	10.1342	9.16429	1.77613	1.29647	1.89168	79	44	116	215	134	111	529	435	844	260	290	282	75
CsaV3_1G006890	chr1	4380893	4384939	+	CsaV3_1G006890	CsaV3_1G006890.1	GO:0003777(microtubule motor activity);GO:0005524(ATP binding);GO:0005874(microtubule);GO:0007018(microtubule-based movement);GO:0008017(microtubule binding);GO:0045298(tubulin complex)	NA	NA	NA	PREDICTED: kinesin-like protein NACK1 [Cucumis sativus]	NA	0.364248	0.355931	0.280601	0.166177	0.169222	0.373989	0.083913	0.158178	0.044929	0.099161	0.089806	0.305076	0.242644	0.167223	0.212221	0.399075	0.197198	0.26345	0.112113	0.160263	0.053447	0.241129	0.036601	0.296058	71	73	59	32	30	70	16	38	12	19	17	61	49
CsaV3_1G006900	chr1	4385665	4386101	+	CsaV3_1G006900	CsaV3_1G006900.1	NA	NA	NA	NA	PREDICTED: non-specific lipid-transfer protein 2-like [Cucumis sativus]	NA	10.8655	14.8383	10.8278	19.518	22.31	27.8982	10.0569	13.3324	5.19576	7.06104	7.54056	6.91952	12.7432	11.1348	20.1312	25.1551	19.4567	30.0952	4.82697	7.10922	10.3178	6.73812	9.97758	8.79012	193	279	207	336	361	476	166	289	118	121	128	125	235
CsaV3_1G006910	chr1	4388895	4390997	+	CsaV3_1G006910	CsaV3_1G006910.1	NA	NA	NA	NA	PREDICTED: reticulon-like protein B9 [Cucumis sativus]	NA	1.48686	0.81217	1.02403	0.77015	0.633563	0.549828	0.623942	0.485673	0.29091	0.704475	1.0469	1.49859	0.511114	0.557189	0.838362	1.58203	0.876908	0.879088	0.246079	0.377732	0.58941	1.11392	0.396734	0.924967	121	70	90	61	47	43	48	49	31	56	82	124	44
CsaV3_1G006930	chr1	4393715	4395418	-	CsaV3_1G006930	CsaV3_1G006930.1	NA	NA	NA	NA	PREDICTED: histone chaperone RTT106 [Cucumis sativus]	NA	5.42152	5.07992	3.75814	10.0903	9.949	11.0489	9.45214	10.8651	11.0294	11.2917	9.94523	10.3188	5.91509	4.89736	4.87124	16.0484	17.3624	15.7306	13.278	11.1017	10.649	7.8683	9.78523	9.12735	234	232	175	423	392	459	378	573	607	469	410	453	265
CsaV3_1G006940	chr1	4402194	4409190	+	CsaV3_1G006940	CsaV3_1G006940.1	NA	NA	NA	NA	PREDICTED: E3 ubiquitin-protein ligase MBR2 isoform X1 [Cucumis sativus]	NA	13.3932	12.4916	13.5404	16.9536	17.4344	18.7071	18.2605	19.3806	18.1394	18.1292	18.0487	19.985	12.9489	11.7463	12.7614	17.2355	15.9542	17.2872	18.5386	17.7613	18.9691	22.4436	22.1105	22.0324	5053	4989	5515	6211	6000	6792	6387	8930	8730	6586	6507	7675	5071
CsaV3_1G006950	chr1	4405839	4408921	-	CsaV3_1G006950	CsaV3_1G006950.1	GO:0004252(serine-type endopeptidase activity);GO:0006508(proteolysis)	NA	NA	NA	PREDICTED: uncharacterized protein LOC101216390 [Cucumis sativus]	NA	4.29766	5.18751	4.10581	4.92985	2.51741	4.69576	5.34207	4.14407	4.49192	4.74887	4.26067	4.44327	8.18975	7.72031	7.07828	7.19191	8.42573	7.45692	4.87142	4.75669	3.71981	3.59853	3.57511	4.06425	492	629	508	548	263	517	567	579	656	524	466	518	973
CsaV3_1G006960	chr1	4409657	4413266	-	CsaV3_1G006960	CsaV3_1G006960.1	GO:0009252(peptidoglycan biosynthetic process);GO:0030259(lipid glycosylation);GO:0050511(undecaprenyldiphospho-muramoylpentapeptide beta-N-acetylglucosaminyltransferase activity)	01502(Vancomycin resistance)	K02563	EC:2.4.1.227	PREDICTED: uncharacterized protein LOC101216864 [Cucumis sativus]	NA	0.872984	1.49197	0.887108	12.2236	10.1234	12.1317	14.6798	11.8149	13.4302	2.77381	2.07089	2.46047	1.14835	1.01436	0.943048	15.1816	14.7776	13.8465	19.5498	15.2334	15.74	4.16261	3.47557	3.34369	102	184	112	1377	1071	1354	1578	1673	1987	310	230	291	139
CsaV3_1G006970	chr1	4415106	4416799	-	CsaV3_1G006970	CsaV3_1G006970.1	NA	NA	NA	NA	PREDICTED: uncharacterized protein LOC101217102 [Cucumis sativus]	NA	4.82374	6.25522	4.88035	7.9572	7.73814	9.61846	16.9236	13.2933	15.476	6.14768	6.17617	5.09089	6.37267	7.90606	7.16744	14.685	13.8083	11.7401	18.4915	14.2014	15.0301	1.64191	1.95938	1.29402	237	325	259	380	347	455	771	797	970	291	290	255	325
CsaV3_1G006980	chr1	4417551	4422352	-	CsaV3_1G006980	CsaV3_1G006980.1	GO:0003723(RNA binding);GO:0004652(polynucleotide adenylyltransferase activity);GO:0005634(nucleus);GO:0031123(RNA 3'-end processing);GO:0043631(RNA polyadenylation)	03015(mRNA surveillance pathway)	K14376	EC:2.7.7.19	PREDICTED: nuclear poly(A) polymerase 1 isoform X1 [Cucumis sativus]	NA	55.1486	60.5631	55.7942	34.1688	30.2411	34.3446	58.303	46.5625	53.0356	61.4899	62.842	69.1342	61.2456	58.1711	60.0077	41.5466	40.5893	41.5138	65.6505	63.9632	57.4087	39.5672	38.6366	37.4994	8310	9659	9076	4999	4157	4980	8145	8569	10194	8921	9049	10604	9580
CsaV3_1G006990	chr1	4425616	4428136	-	CsaV3_1G006990	CsaV3_1G006990.1	GO:0005524(ATP binding);GO:0006457(protein folding);GO:0051082(unfolded protein binding)	NA	NA	NA	PREDICTED: T-complex protein 1 subunit delta [Cucumis sativus]	NA	25.7793	28.3287	24.1151	23.9773	22.8133	24.3197	27.4847	22.0819	24.8843	32.3851	34.92	34.9596	29.2542	27.8548	31.4753	27.761	32.1826	26.3842	28.5423	24.1532	24.4674	20.8648	21.1406	18.6613	4358	5069	4401	3936	3518	3957	4308	4560	5367	5272	5642	6016	5134
CsaV3_1G007000	chr1	4428900	4440320	-	CsaV3_1G007000	CsaV3_1G007000.1	GO:0003924(GTPase activity);GO:0005525(GTP binding)	03015(mRNA surveillance pathway)	K03267	NA	PREDICTED: eukaryotic peptide chain release factor GTP-binding subunit [Cucumis sativus]	NA	43.0495	43.2459	40.1729	49.4525	44.7596	45.5951	47.6095	49.8587	50.0871	60.801	61.0094	64.219	51.7442	49.5943	49.7259	52.9266	54.7688	52.6789	51.8485	52.2746	62.761	47.2804	50.393	48.0484	6625	7045	6675	7390	6283	6753	6793	9371	9833	9010	8973	10060	8267
CsaV3_1G007010	chr1	4449527	4451328	-	CsaV3_1G007010	CsaV3_1G007010.1	NA	NA	NA	NA	PREDICTED: NAD(P)H-quinone oxidoreductase subunit T, chloroplastic isoform X1 [Cucumis sativus]	NA	174.451	177.509	183.486	177.963	181.039	183.106	128.447	129.706	121.357	167.539	164.593	175.159	204.205	205.667	208.733	166.933	173.836	173.517	103.61	89.8338	93.724	146.329	145.568	146.254	13757	14817	15621	13627	13022	13895	9391	12492	12208	12721	12404	14060	16717
CsaV3_1G007020	chr1	4451569	4457422	-	CsaV3_1G007020	CsaV3_1G007020.1	GO:0006397(mRNA processing)	03040(Spliceosome)	K12861	NA	PREDICTED: pre-mRNA-splicing factor SPF27 homolog [Cucumis sativus]	NA	13.3678	14.2815	13.4895	9.82592	9.17161	9.51317	11.7383	11.1436	11.312	11.5794	12.0497	13.174	16.4632	16.0178	16.2333	10.9264	11.4661	10.6037	12.2627	12.7935	12.4868	9.0115	9.36578	7.91521	2410	2725	2625	1720	1508	1651	1962	2454	2601	2010	2076	2418	3081
CsaV3_1G007030	chr1	4456446	4462653	+	CsaV3_1G007030	CsaV3_1G007030.1	GO:0003677(DNA binding);GO:0004518(nuclease activity);GO:0006281(DNA repair)	03430(Mismatch repair)	K10746	EC:3.1.-.-	PREDICTED: exonuclease 1 [Cucumis sativus]	NA	5.30904	4.78099	4.35735	4.33805	4.52932	4.12298	2.7497	4.82536	4.01482	2.38296	2.16948	2.5619	2.94341	3.34208	3.88755	6.79854	5.51063	5.81275	4.19257	4.28082	6.28722	7.02128	9.67921	9.05026	1142	1089	1012	906	889	854	549	1268	1102	494	446	561	658
CsaV3_1G007040	chr1	4461984	4465405	-	CsaV3_1G007040	CsaV3_1G007040.1	GO:0004553(hydrolase activity, hydrolyzing O-glycosyl compounds);GO:0005975(carbohydrate metabolic process)	00500(Starch and sucrose metabolism);00460(Cyanoamino acid metabolism);00940(Phenylpropanoid biosynthesis)	K05350	EC:3.2.1.21	PREDICTED: beta-glucosidase 44-like [Cucumis sativus]	NA	32.6847	32.7162	31.1691	20.3786	17.728	18.99	16.929	24.9016	15.9443	17.3519	19.0302	14.2063	35.6906	36.8151	40.0021	22.5541	21.9276	23.6182	12.5534	10.7181	13.5067	30.3134	45.4628	31.9346	3858	4087	3972	2336	1909	2157	1853	3590	2401	1972	2147	1707	4373
CsaV3_1G007060	chr1	4473313	4477513	-	CsaV3_1G007060	CsaV3_1G007060.1	GO:0004707(MAP kinase activity);GO:0005524(ATP binding);GO:0006468(protein phosphorylation);GO:0007178(transmembrane receptor protein serine/threonine kinase signaling pathway);GO:0009069(serine family amino acid metabolic process)	04016(MAPK signaling pathway - plant)	K20538	EC:2.7.11.24	PREDICTED: mitogen-activated protein kinase 9-like isoform X4 [Cucumis sativus]	NA	2.99079	3.12617	3.00863	1.57093	1.53805	1.79901	1.63292	2.12343	1.83481	0.835862	0.636032	1.07534	2.21443	2.43321	2.2517	1.51649	1.95144	1.95975	1.50202	1.35105	1.82032	1.80333	1.60092	1.63779	401	444	436	205	189	233	203	348	314	108	82	147	309
CsaV3_1G007070	chr1	4485111	4496170	+	CsaV3_1G007070	CsaV3_1G007070.1	GO:0004672(protein kinase activity);GO:0005524(ATP binding);GO:0006468(protein phosphorylation)	NA	NA	NA	PREDICTED: serine/threonine-protein kinase EDR1 isoform X1 [Cucumis sativus]	NA	22.2199	20.8348	21.3198	26.4749	28.7633	27.0509	28.6814	27.3928	26.835	16.8121	17.8492	18.9336	23.0363	21.7605	22.0249	26.1125	25.3562	23.1215	26.3326	30.074	26.2907	18.8121	18.3717	17.237	4524	4490	4686	5234	5342	5300	5414	6811	6970	3296	3473	3924	4869
CsaV3_1G007080	chr1	4496946	4498042	+	CsaV3_1G007080	CsaV3_1G007080.1	NA	00561(Glycerolipid metabolism)	K21362	EC:2.4.1.184	PREDICTED: peptidyl-prolyl cis-trans isomerase FKBP17-2, chloroplastic [Cucumis sativus]	NA	92.4993	76.7052	100.074	76.9727	93.9698	86.8998	41.2501	60.0953	37.5107	51.5749	52.1687	49.9094	68.2461	74.4396	63.1442	49.2983	50.5436	56.1968	20.242	19.6291	22.6967	67.1484	66.8209	66.1067	4708	4133	5499	3804	4363	4256	1947	3736	2436	2528	2538	2586	3606
CsaV3_1G007090	chr1	4498999	4503384	+	CsaV3_1G007090	CsaV3_1G007090.1	GO:0005737(cytoplasm);GO:0006629(lipid metabolic process);GO:0016021(integral component of membrane);GO:0016627(oxidoreductase activity, acting on the CH-CH group of donors)	NA	NA	NA	PREDICTED: uncharacterized protein LOC101219154 isoform X3 [Cucumis sativus]	NA	43.1549	42.739	43.4715	67.7402	61.9559	61.1285	66.8659	69.4038	81.9281	85.3048	95.1697	85.5135	48.8623	52.0414	43.4571	57.3624	58.2933	63.331	62.2353	54.3541	62.4992	80.585	77.189	81.2995	4627	4851	5033	7053	6060	6308	6648	9089	11207	8807	9752	9334	5439
CsaV3_1G007100	chr1	4504091	4506311	-	CsaV3_1G007100	CsaV3_1G007100.1	NA	03440(Homologous recombination)	K12173	NA	PREDICTED: thaumatin-like protein [Cucumis sativus]	NA	0.519066	0.78353	0.896407	0.453002	0.94969	0.311045	0.688253	0.347736	0.630581	0.690563	0.661802	0.558853	0.340066	0.665546	0.629646	0.964168	0.534288	0.405978	0.425383	0.434473	0.099823	0.573171	0.790793	0.387266	53	84	98	45	88	31	65	43	82	68	64	58	36
CsaV3_1G007130	chr1	4525912	4529061	+	CsaV3_1G007130	CsaV3_1G007130.1	GO:0003924(GTPase activity);GO:0005200(structural constituent of cytoskeleton);GO:0005525(GTP binding);GO:0005874(microtubule);GO:0007017(microtubule-based process)	04145(Phagosome)	K07375	NA	PREDICTED: tubulin beta chain [Cucumis sativus]	NA	1.08814	1.08071	1.23236	0.670659	0.805976	0.668632	1.38808	0.629453	1.14568	1.18946	0.982364	1.01467	1.24844	1.09953	1.45288	0.865174	1.02312	0.703742	1.60559	1.60401	1.25059	1.34199	1.42696	1.89503	150	158	183	90	101	89	177	106	201	158	129	142	178
CsaV3_1G007140	chr1	4529190	4534612	-	CsaV3_1G007140	CsaV3_1G007140.1	GO:0000234(phosphoethanolamine N-methyltransferase activity);GO:0006656(phosphatidylcholine biosynthetic process)	00564(Glycerophospholipid metabolism)	K05929	EC:2.1.1.103	PREDICTED: phosphoethanolamine N-methyltransferase 1-like [Cucumis sativus]	NA	7.7817	8.40204	8.79533	5.87885	6.7608	5.89054	4.39412	4.91115	4.86746	4.28376	5.07106	5.18485	5.98217	6.21658	5.50706	7.83048	6.72825	5.91014	5.78317	6.01879	9.11239	6.7964	6.29549	7.17281	1370	1566	1672	1005	1086	998	718	1056	1093	727	853	929	1094
CsaV3_1G007160	chr1	4542181	4546111	-	CsaV3_1G007160	CsaV3_1G007160.1	GO:0016021(integral component of membrane);GO:0055085(transmembrane transport)	NA	NA	NA	PREDICTED: auxin efflux carrier component 1-like isoform X1 [Cucumis sativus]	NA	1.43665	1.22901	1.1835	1.2859	1.47225	1.30284	1.82701	1.54953	1.45473	0.475595	0.432852	0.326203	1.06963	0.675449	1.30702	2.18734	1.43243	1.50325	1.84674	2.42961	2.09979	0.610746	0.636611	0.550343	278	252	247	241	260	242	327	366	359	89	80	65	215
CsaV3_1G007180	chr1	4555656	4563847	+	CsaV3_1G007180	CsaV3_1G007180.1	GO:0000723(telomere maintenance);GO:0000784(nuclear chromosome, telomeric region);GO:0043047(single-stranded telomeric DNA binding)	04141(Protein processing in endoplasmic reticulum)	K14026	NA	PREDICTED: protection of telomeres protein 1a-like isoform X1 [Cucumis sativus]	NA	1.80309	1.96412	1.47645	3.75335	3.23673	3.7268	3.95873	4.2931	4.1613	1.97689	1.75848	1.94912	1.59788	1.54261	2.11187	3.4745	4.31202	3.67644	4.09462	5.10454	5.44589	1.91733	2.72677	2.36606	622	717	550	1256	1018	1236	1265	1807	1829	656	579	684	572
CsaV3_1G007190	chr1	4559146	4564845	-	CsaV3_1G007190	CsaV3_1G007190.1	GO:0005515(protein binding)	04141(Protein processing in endoplasmic reticulum)	K14026	NA	PREDICTED: ERAD-associated E3 ubiquitin-protein ligase component HRD3A [Cucumis sativus]	NA	3.29205	4.41786	3.53354	7.63865	6.91334	7.33507	6.96988	6.50118	6.45746	4.66051	4.54879	4.25724	4.80832	4.42815	4.76733	8.74533	8.92331	9.39082	8.88205	9.49741	8.75614	4.73153	4.59952	3.90583	975	1384	1129	2195	1867	2089	1913	2350	2438	1328	1287	1283	1478
CsaV3_1G007200	chr1	4565305	4568963	+	CsaV3_1G007200	CsaV3_1G007200.1	NA	NA	NA	NA	PREDICTED: Down syndrome critical region protein 3 homolog isoform X1 [Cucumis sativus]	NA	4.16878	5.40503	4.44818	1.95799	1.95489	2.11692	2.4758	2.87039	2.9843	2.66997	3.40017	3.19772	5.66841	4.30444	4.78512	2.77045	3.51837	3.23548	3.54128	2.75416	3.16477	4.5702	5.42594	4.76038	472	648	544	216	202	231	260	397	431	291	368	369	666
CsaV3_1G007210	chr1	4570339	4574027	+	CsaV3_1G007210	CsaV3_1G007210.1	NA	NA	NA	NA	PREDICTED: putative nuclease HARBI1 [Cucumis sativus]	NA	2.03336	1.77806	1.62194	6.38152	5.32482	4.79298	3.15921	4.37406	3.35088	2.75955	2.51543	2.86727	2.68181	2.07533	2.2817	6.21012	5.95332	6.23527	2.9651	3.73742	5.62262	4.07066	3.88232	4.04225	311	288	268	946	741	704	447	815	653	406	367	446	425
CsaV3_1G007220	chr1	4574249	4580172	-	CsaV3_1G007220	CsaV3_1G007220.1	GO:0016020(membrane)	NA	NA	NA	PREDICTED: surfeit locus protein 1 [Cucumis sativus]	NA	3.17537	3.45797	2.8926	6.65592	5.69372	6.39977	4.08171	4.6751	3.93417	4.14752	4.59594	5.25053	3.87387	3.17516	3.18598	7.33795	6.84983	6.37599	4.97959	6.23261	6.49951	4.50933	5.18248	3.88463	789	910	776	1606	1291	1530	941	1419	1247	993	1092	1328	1000
CsaV3_1G007260	chr1	4593051	4597149	-	CsaV3_1G007260	CsaV3_1G007260.1	NA	04075(Plant hormone signal transduction)	K13464	NA	PREDICTED: protein TIFY 6B isoform X2 [Cucumis sativus]	NA	14.0657	13.1313	13.6357	44.4875	51.1954	45.7305	34.4373	38.2967	37.1502	22.4974	22.2703	23.1232	17.1742	15.0553	14.5609	54.7398	50.2768	46.5515	37.3555	36.7074	34.3614	13.7051	15.0514	15.3625	1798	1777	1882	5521	5969	5625	4081	5978	6057	2769	2720	3009	2279
CsaV3_1G007270	chr1	4605115	4609504	-	CsaV3_1G007270	CsaV3_1G007270.1	GO:0004672(protein kinase activity);GO:0005515(protein binding);GO:0005524(ATP binding);GO:0006468(protein phosphorylation)	NA	NA	NA	PREDICTED: probable inactive receptor kinase At1g48480 [Cucumis sativus]	NA	5.25417	5.42811	5.27925	5.41569	6.31396	6.00919	4.26079	4.90345	3.23883	4.81418	4.44886	4.19378	7.10578	7.51148	6.38481	7.53381	8.19069	6.51792	4.20214	4.2892	4.74186	7.06897	8.40486	7.90421	1346	1472	1460	1347	1475	1481	1012	1534	1059	1188	1089	1094	1889
CsaV3_1G007300	chr1	4617836	4622950	+	CsaV3_1G007300	CsaV3_1G007300.1	GO:0003676(nucleic acid binding);GO:0005524(ATP binding)	NA	NA	NA	PREDICTED: DEAD-box ATP-dependent RNA helicase 51 [Cucumis sativus]	NA	6.46152	6.64436	5.56916	8.82864	9.53113	8.60008	8.56168	9.13172	8.84762	9.67287	9.16657	9.57885	7.30892	7.46574	8.39473	9.42289	9.94317	10.2744	10.298	10.3227	12.5805	7.19944	7.31412	6.69689	1130	1230	1052	1499	1520	1447	1388	1950	1974	1629	1532	1705	1327
CsaV3_1G007310	chr1	4626268	4626485	+	CsaV3_1G007310	CsaV3_1G007310.1	NA	NA	NA	NA	hypothetical protein Csa_1G042955 [Cucumis sativus]	NA	11.8142	11.0221	5.88711	11.4117	4.99983	6.13359	9.17592	3.9806	10.4063	16.9984	22.476	23.1677	9.9588	17.0136	9.50862	16.2637	24.1562	23.4688	20.1116	11.9798	12.1955	8.67657	8.15067	5.77973	173	171	93	162	67	87	125	72	195	240	314	345	152
CsaV3_1G007320	chr1	4628055	4632636	+	CsaV3_1G007320	CsaV3_1G007320.1	GO:0003676(nucleic acid binding);GO:0003700(DNA-binding transcription factor activity);GO:0005634(nucleus);GO:0005667(transcription factor complex);GO:0006355(regulation of transcription, DNA-templated);GO:0008270(zinc ion binding)	NA	NA	NA	PREDICTED: NF-X1-type zinc finger protein NFXL1 [Cucumis sativus]	NA	10.8113	10.2992	10.3692	19.186	21.1261	20.2977	54.6186	49.7543	53.9496	33.4947	39.1946	40.3467	10.6634	11.1975	11.7584	37.331	31.5293	30.2807	72.9679	98.2983	73.6846	43.5618	35.9654	41.7845	2837	2861	2938	4888	5057	5126	13287	15945	18058	8463	9828	10777	2905
CsaV3_1G007330	chr1	4633563	4637552	-	CsaV3_1G007330	CsaV3_1G007330.1	GO:0005737(cytoplasm);GO:0016627(oxidoreductase activity, acting on the CH-CH group of donors);GO:0055114(oxidation-reduction process)	00240(Pyrimidine metabolism);00410(beta-Alanine metabolism);00770(Pantothenate and CoA biosynthesis)	K00207	EC:1.3.1.2	PREDICTED: dihydropyrimidine dehydrogenase [NADP(+)] [Cucumis sativus]	NA	20.1667	22.5114	19.3605	10.0424	7.29012	7.64523	14.4192	9.29141	13.607	18.3637	19.1947	17.7535	19.7191	20.6512	20.5429	10.6588	11.6685	9.41704	16.7492	12.1871	10.4835	11.3859	13.3177	10.8138	3652	4315	3785	1766	1204	1332	2421	2055	3143	3202	3321	3272	3707
CsaV3_1G007340	chr1	4638650	4641399	-	CsaV3_1G007340	CsaV3_1G007340.1	GO:0004672(protein kinase activity);GO:0005524(ATP binding);GO:0006468(protein phosphorylation)	04016(MAPK signaling pathway - plant)	K20604	EC:2.7.12.2	PREDICTED: mitogen-activated protein kinase kinase 9 [Cucumis sativus]	NA	10.799	11.158	11.9562	27.2977	29.9488	31.9033	31.4777	36.8786	32.29	29.1956	27.8609	30.4937	17.9828	17.7616	19.2144	36.2693	42.5449	39.252	52.5198	62.8686	69.2312	17.7257	18.2348	16.9506	1992	2178	2381	4888	5038	5662	5382	8306	7596	5184	4910	5724	3443
CsaV3_1G007350	chr1	4645684	4648788	+	CsaV3_1G007350	CsaV3_1G007350.1	GO:0005783(endoplasmic reticulum);GO:0006886(intracellular protein transport);GO:0016021(integral component of membrane)	00330(Arginine and proline metabolism)	K00472	EC:1.14.11.2	PREDICTED: uncharacterized protein LOC101203379 [Cucumis sativus]	NA	51.8721	55.8873	47.5752	104.95	91.633	98.1358	84.2797	82.5246	92.9351	66.6819	73.3951	66.1353	59.223	66.4546	64.6246	111.078	107.794	113.38	109.008	102.659	105.471	82.7648	89.8704	82.4021	3899	4447	3861	7660	6283	7099	5874	7577	8912	4827	5273	5061	4622
CsaV3_1G007360	chr1	4648971	4652705	+	CsaV3_1G007360	CsaV3_1G007360.1	NA	NA	NA	NA	hypothetical protein Csa_1G042990 [Cucumis sativus]	NA	32.9311	33.0744	31.264	140.538	140.317	160.864	88.7251	94.0686	99.4031	104.608	109.673	108.511	36.7529	39.1875	37.4296	99.6101	98.1696	112.029	103.293	115.247	120.936	101.404	87.2043	103.882	4918	5228	5041	20378	19113	23117	12285	17157	18937	15042	15651	16495	5698
CsaV3_1G007370	chr1	4660574	4665918	+	CsaV3_1G007370	CsaV3_1G007370.1	GO:0003677(DNA binding)	04075(Plant hormone signal transduction)	K14491	NA	PREDICTED: transcription repressor KAN1-like isoform X1 [Cucumis sativus]	NA	0.457064	0.687587	0.394206	0.130307	0.443087	0.270931	0.240992	0.274469	0.040834	0.129756	0.094591	0.368603	0.323239	0.441905	1.0313	0.742693	0.128841	0.292133	0.414344	0.595926	0.828796	0.208064	0.411424	0.284734	47	74	43	13	41	27	23	34	6	13	10	38	34
CsaV3_1G007380	chr1	4669532	4673717	+	CsaV3_1G007380	CsaV3_1G007380.1	NA	00561(Glycerolipid metabolism)	K01054	EC:3.1.1.23	PREDICTED: monoglyceride lipase [Cucumis sativus]	NA	33.5832	36.3096	31.9418	10.1789	8.22906	7.09802	17.9057	12.0103	22.9404	21.6334	19.8738	19.9582	34.9837	36.771	38.3521	24.2103	21.765	21.3778	21.7848	15.3161	8.10174	13.7064	15.6503	13.0226	5299	6065	5441	1560	1185	1078	2620	2315	4618	3287	2997	3206	5730
CsaV3_1G007390	chr1	4678750	4681650	-	CsaV3_1G007390	CsaV3_1G007390.1	GO:0003676(nucleic acid binding)	00052(Galactose metabolism);00600(Sphingolipid metabolism);00531(Glycosaminoglycan degradation);00604(Glycosphingolipid biosynthesis - ganglio series);00511(Other glycan degradation)	K12309	EC:3.2.1.23	PREDICTED: protein SHOOT GRAVITROPISM 5-like [Cucumis sativus]	NA	1.56631	1.84976	1.67805	2.70915	3.11396	2.22987	0.680252	0.62305	0.669636	2.51842	2.38511	1.80704	3.23491	2.58551	2.29353	2.98092	1.85891	0.929256	0.568697	0.558316	0.446155	3.05527	3.12174	2.82236	195	244	225	327	353	267	79	95	107	301	283	229	417
CsaV3_1G007400	chr1	4693148	4698961	-	CsaV3_1G007400	CsaV3_1G007400.1	NA	NA	NA	NA	PREDICTED: uncharacterized protein LOC101204111 [Cucumis sativus]	NA	16.9078	16.855	16.8267	10.3073	9.08833	8.73984	11.3891	10.9796	11.7714	13.7977	12.8516	12.771	19.4911	17.0224	17.3709	10.8959	11.5485	12.4585	9.74406	12.5304	10.8091	11.1425	10.5924	12.6245	1703	1797	1830	1008	835	848	1064	1351	1513	1339	1237	1310	2038
CsaV3_1G007410	chr1	4706303	4707523	+	CsaV3_1G007410	CsaV3_1G007410.1	GO:0003677(DNA binding)	NA	NA	NA	PREDICTED: zinc-finger homeodomain protein 9-like [Cucumis sativus]	NA	27.176	29.3705	26.725	8.22018	8.66507	6.94209	2.98394	4.79853	3.11642	26.168	29.0373	25.0712	28.6039	29.0391	26.4496	7.7228	7.76348	7.83158	1.7205	1.66024	1.58719	19.0007	20.0703	17.7695	2225	2546	2363	654	648	547	227	480	326	2063	2272	2090	2432
CsaV3_1G007420	chr1	4714073	4722348	+	CsaV3_1G007420	CsaV3_1G007420.1	GO:0005515(protein binding);GO:0006396(RNA processing)	NA	NA	NA	PREDICTED: protein NRDE2 homolog isoform X1 [Cucumis sativus]	NA	8.36371	8.80095	8.81588	4.94861	4.27548	4.09152	6.19856	4.91781	5.30325	6.29828	5.78568	6.45404	9.26052	9.31044	10.3176	5.20224	5.07385	5.70371	6.69207	6.42952	5.19531	6.0762	5.99509	6.22597	2276	2535	2590	1308	1062	1072	1564	1635	1841	1651	1505	1788	2616
CsaV3_1G007430	chr1	4728771	4734337	-	CsaV3_1G007430	CsaV3_1G007430.1	GO:0005096(GTPase activator activity)	04144(Endocytosis)	K12486	NA	PREDICTED: probable ADP-ribosylation factor GTPase-activating protein AGD15 isoform X2 [Cucumis melo]	NA	0.111775	0.350114	0.419816	0.09917	0.052032	0.274288	0.337847	0.294319	0.324711	0.199892	0.334564	0.297879	0.380357	0.177826	0.299045	0.194751	0.140392	0.204869	0.249782	0.369839	0.317361	0.464668	0.461511	0.391846	14	44	54	12	6	31	37	43	49	23	38	36	47
CsaV3_1G007440	chr1	4735630	4737778	-	CsaV3_1G007440	CsaV3_1G007440.1	NA	NA	NA	NA	hypothetical protein Csa_1G043070 [Cucumis sativus]	NA	26.2235	26.2874	23.2154	14.9684	13.6584	15.4391	16.493	15.377	17.056	20.843	21.7196	19.4122	24.226	23.4058	26.0863	18.4683	15.2781	15.861	17.7289	18.0418	18.7546	22.9959	19.7165	20.8053	1485	1575	1419	823	706	841	866	1063	1232	1136	1175	1119	1424
CsaV3_1G007460	chr1	4741195	4743844	+	CsaV3_1G007460	CsaV3_1G007460.1	GO:0005515(protein binding)	00500(Starch and sucrose metabolism)	K01176	EC:3.2.1.1	PREDICTED: putative pentatricopeptide repeat-containing protein At3g15130 [Cucumis sativus]	NA	1.64595	1.69078	2.11331	0.868222	0.680795	0.808598	0.318547	0.217795	0.409326	2.06613	1.48731	1.81837	1.64855	1.08477	1.57439	0.574032	0.685808	0.624942	0.459498	0.237234	0.749633	1.95219	1.07968	1.39508	293	319	406	150	111	139	53	48	93	354	253	329	305
CsaV3_1G007470	chr1	4746270	4750299	+	CsaV3_1G007470	CsaV3_1G007470.1	NA	NA	NA	NA	PREDICTED: E3 ubiquitin-protein ligase RING1-like [Cucumis sativus]	NA	16.8166	17.8	18.3276	18.7329	14.5975	16.6937	11.1614	13.645	11.5837	22.4573	20.685	21.8099	21.8236	21.15	19.6458	16.7342	17.8249	17.6852	14.2493	12.7747	11.6153	16.7361	15.6509	15.6154	1844	2066	2170	1995	1460	1762	1135	1828	1621	2371	2168	2434	2484
CsaV3_1G007480	chr1	4752862	4761422	+	CsaV3_1G007480	CsaV3_1G007480.1	NA	00510(N-Glycan biosynthesis);04141(Protein processing in endoplasmic reticulum)	K07151	EC:2.4.99.18	PREDICTED: dolichyl-diphosphooligosaccharide--protein glycosyltransferase subunit STT3B [Cucumis sativus]	NA	4.30342	4.76311	4.15	3.52151	4.02139	3.59899	4.35662	3.58329	4.46173	5.05915	4.70402	4.92476	4.88226	4.85155	4.9332	4.35034	4.50488	4.56242	5.50042	5.79623	5.43519	5.78508	5.79414	5.77433	2249	2634	2341	1787	1917	1810	2111	2287	2974	2545	2349	2619	2648
CsaV3_1G007490	chr1	4756263	4761422	-	CsaV3_1G007490	CsaV3_1G007490.1	GO:0004576(oligosaccharyl transferase activity);GO:0006486(protein glycosylation);GO:0008250(oligosaccharyltransferase complex)	00510(N-Glycan biosynthesis);04141(Protein processing in endoplasmic reticulum)	K07151	EC:2.4.99.18	PREDICTED: dolichyl-diphosphooligosaccharide--protein glycosyltransferase subunit STT3B [Cucumis sativus]	NA	9.61483	10.2545	9.86842	12.5962	10.9007	11.7425	14.6332	13.4157	13.0269	14.2474	17.0908	14.9612	14.5081	14.0699	14.9893	15.8725	16.5065	15.2643	18.6733	14.4033	16.2373	10.676	13.4892	10.3454	1842	2079	2041	2343	1905	2165	2599	3138	3183	2628	3128	2917	2885
CsaV3_1G007500	chr1	4762129	4767431	-	CsaV3_1G007500	CsaV3_1G007500.1	GO:0003824(catalytic activity);GO:0008152(metabolic process);GO:0048037(cofactor binding)	00020(Citrate cycle (TCA cycle));00640(Propanoate metabolism)	K01899	EC:6.2.1.4;EC:6.2.1.5	PREDICTED: probable succinyl-CoA ligase [ADP-forming] subunit alpha, mitochondrial [Cucumis sativus]	NA	27.8147	28.1385	25.3495	35.3075	35.4797	39.5567	50.1835	49.2571	48.4855	30.6215	32.8953	31.486	29.848	29.3287	27.064	44.0515	43.3529	41.8123	52.2212	48.2885	46.2108	38.8252	47.468	40.5129	3941	4221	3878	4858	4586	5394	6593	8524	8764	4178	4455	4542	4391
CsaV3_1G007510	chr1	4768058	4776745	+	CsaV3_1G007510	CsaV3_1G007510.1	GO:0003677(DNA binding);GO:0042023(DNA endoreduplication)	NA	NA	NA	PREDICTED: DNA-binding protein RHL1 [Cucumis sativus]	NA	20.4764	18.9936	17.6478	10.2795	8.85029	9.76715	9.22044	8.78182	9.51911	18.6813	18.3218	18.3387	20.6685	17.5061	17.0755	12.5134	12.8519	11.9713	10.9825	11.5774	10.654	17.0438	16.7383	17.02	2654	2606	2470	1294	1047	1219	1109	1391	1574	2332	2270	2420	2781
CsaV3_1G007520	chr1	4780600	4785213	+	CsaV3_1G007520	CsaV3_1G007520.1	GO:0016491(oxidoreductase activity);GO:0055114(oxidation-reduction process)	00010(Glycolysis / Gluconeogenesis);00040(Pentose and glucuronate interconversions);00561(Glycerolipid metabolism)	K00002	EC:1.1.1.2	PREDICTED: aldo-keto reductase family 4 member C9-like [Cucumis sativus]	NA	104.113	121.147	99.2969	301.831	193.56	200.116	299.874	139.86	303.84	361.719	345.602	369.406	150.669	126.286	154.513	481.779	560.96	562.216	391.185	545.823	569.049	120.989	97.4558	127.485	10284	12666	10589	28947	17439	19021	27462	16872	38285	34401	32622	37141	15449
CsaV3_1G007530	chr1	4785934	4790360	-	CsaV3_1G007530	CsaV3_1G007530.1	GO:0055085(transmembrane transport)	NA	NA	NA	PREDICTED: probable metal-nicotianamine transporter YSL5 [Cucumis sativus]	NA	27.3418	24.6027	25.8947	27.5162	22.8284	24.81	31.996	26.8186	28.3846	47.1982	49.1392	50.1462	33.1064	28.347	31.2194	31.4311	31.1422	30.7438	37.925	36.9726	34.8994	46.9549	41.4817	42.7433	5211	4963	5328	5092	3969	4550	5654	6242	6901	8661	8949	9728	6550
CsaV3_1G007540	chr1	4792892	4801697	-	CsaV3_1G007540	CsaV3_1G007540.1	NA	NA	NA	NA	PREDICTED: uncharacterized protein LOC101212209 [Cucumis sativus]	NA	8.12892	7.20981	8.0414	7.69396	7.92492	7.08497	11.694	12.8213	14.5027	9.6737	10.1621	9.38529	8.12997	9.48951	8.26986	7.21427	8.06502	8.78862	13.1976	12.347	11.7744	8.51477	8.14091	8.78698	2225	2089	2376	2045	1979	1866	2967	4286	5063	2549	2658	2615	2310
CsaV3_1G007550	chr1	4803915	4805926	-	CsaV3_1G007550	CsaV3_1G007550.1	GO:0003677(DNA binding);GO:0003899(DNA-directed 5'-3' RNA polymerase activity);GO:0005730(nucleolus);GO:0006144(purine nucleobase metabolic process);GO:0006206(pyrimidine nucleobase metabolic process);GO:0006351(transcription, DNA-templated)	00230(Purine metabolism);00240(Pyrimidine metabolism);03020(RNA polymerase)	K03009	NA	DNA-directed RNA polymerases II, IV and V subunit 12 [Ricinus communis]	NA	46.9468	48.087	39.2128	41.4605	25.0135	35.029	69.9134	54.0877	67.1035	66.4617	68.2056	61.8701	46.1086	47.1682	49.9068	55.766	56.0603	49.0412	115.185	104.643	86.6657	56.6172	59.5246	53.7632	1776	1925	1602	1523	863	1275	2452	2499	3238	2421	2466	2382	1811
CsaV3_1G007560	chr1	4807125	4809674	+	CsaV3_1G007560	CsaV3_1G007560.1	NA	04141(Protein processing in endoplasmic reticulum);04120(Ubiquitin mediated proteolysis);03420(Nucleotide excision repair)	K03868	EC:2.3.2.32	PREDICTED: putative GEM-like protein 8 isoform X1 [Cucumis sativus]	NA	7.0858	6.11714	6.61016	7.33289	4.27034	5.7803	27.239	20.084	35.127	19.6372	27.9532	24.2973	7.21192	9.27134	8.17806	17.5546	12.9105	12.6936	57.0804	56.209	40.6222	16.4251	16.2106	13.4563	716	654	721	719	394	562	2549	2476	4523	1909	2696	2496	756
CsaV3_1G007570	chr1	4810928	4814629	-	CsaV3_1G007570	CsaV3_1G007570.1	GO:0004866(endopeptidase inhibitor activity)	NA	NA	NA	PREDICTED: miraculin-like [Cucumis sativus]	NA	34.5176	46.3067	34.5714	66.6751	44.7845	54.4149	216.671	143.725	219.319	31.2217	30.214	23.8595	54.1443	58.3677	53.4896	118.746	110.793	107.744	237.335	114.616	80.7612	31.0624	37.4825	26.415	1729	2456	1870	3243	2047	2623	10063	8793	14015	1506	1447	1217	2816
CsaV3_1G007580	chr1	4817590	4820897	-	CsaV3_1G007580	CsaV3_1G007580.1	NA	NA	NA	NA	PREDICTED: CDT1-like protein a, chloroplastic [Cucumis sativus]	NA	4.08185	4.06935	4.94045	6.61484	5.27583	5.02013	5.50947	5.13668	5.69652	3.98665	4.87792	4.16661	3.97036	3.62602	4.36045	5.23437	5.37358	6.14313	4.82142	4.68449	5.43638	4.4301	3.73865	4.10457	517	546	675	813	609	612	647	794	920	486	590	537	522
CsaV3_1G007600	chr1	4838569	4846282	+	CsaV3_1G007600	CsaV3_1G007600.1	NA	NA	NA	NA	PREDICTED: uncharacterized protein LOC101207897 [Cucumis sativus]	NA	21.444	22.5649	19.3799	95.2159	98.484	114.432	73.0331	87.0809	85.4855	54.2592	52.111	51.8158	17.9402	19.8037	18.8106	108.672	112.502	111.894	83.9544	81.6583	84.6225	107.625	129.332	111.977	3322	3700	3241	14321	13915	17057	10489	16474	16892	8093	7714	8170	2885
CsaV3_1G007610	chr1	4845086	4850378	-	CsaV3_1G007610	CsaV3_1G007610.1	NA	03040(Spliceosome)	K12871	NA	hypothetical protein Csa_1G043260 [Cucumis sativus]	NA	7.67338	7.30829	6.71861	15.2198	15.8278	16.9528	17.0385	21.2652	20.9112	16.3559	14.7865	14.573	7.75525	8.14886	7.40457	21.8088	21.8601	22.7288	17.3797	17.2316	20.1299	19.3678	19.7766	17.8923	893	900	844	1720	1680	1898	1838	3022	3104	1833	1644	1726	937
CsaV3_1G007620	chr1	4851297	4853110	-	CsaV3_1G007620	CsaV3_1G007620.1	NA	03040(Spliceosome);03018(RNA degradation)	K12627	NA	PREDICTED: sm-like protein LSM8 [Cucumis sativus]	NA	25.6306	26.517	21.6747	35.6482	31.6576	30.6819	25.5546	27.4599	25.1122	27.3246	30.2848	24.5206	23.1865	23.5893	27.0073	30.1349	32.282	33.4598	28.8463	34.7684	33.7503	23.7169	26.3955	21.0804	511	559	467	690	576	588	472	668	638	524	577	498	480
CsaV3_1G007630	chr1	4853144	4859764	-	CsaV3_1G007630	CsaV3_1G007630.1	GO:0004674(protein serine/threonine kinase activity);GO:0005524(ATP binding);GO:0009069(serine family amino acid metabolic process);GO:0016310(phosphorylation)	03008(Ribosome biogenesis in eukaryotes)	K07178	EC:2.7.11.1	PREDICTED: serine/threonine-protein kinase RIO1-like [Cucumis sativus]	NA	9.81662	10.7699	9.21914	19.9255	18.0876	17.6063	24.6625	21.8614	24.2929	16.8725	16.9765	15.1417	13.1892	13.2125	13.809	20.401	22.0973	23.346	26.6626	28.2024	26.5289	11.2756	12.3597	11.8726	1182	1373	1198	2329	1986	2040	2753	3214	3731	1956	1953	1856	1648
CsaV3_1G007640	chr1	4859899	4860195	+	CsaV3_1G007640	CsaV3_1G007640.1	NA	NA	NA	NA	hypothetical protein Csa_1G043285 [Cucumis sativus]	NA	1.97578	2.2808	1.76493	5.8361	2.79133	4.811	6.40735	6.08094	4.25316	5.3853	4.5069	3.62599	3.62009	3.87008	3.06586	7.51045	6.2117	4.57207	2.56223	4.0229	4.71156	2.2506	1.96202	1.48572	40	49	38	113	51	93	119	148	109	104	86	74	75
CsaV3_1G007660	chr1	4860621	4867086	-	CsaV3_1G007660	CsaV3_1G007660.1	GO:0016787(hydrolase activity)	NA	NA	NA	PREDICTED: uncharacterized protein LOC101212697 isoform X2 [Cucumis sativus]	NA	0.447106	0.313282	0.29787	0.494799	0.463457	0.290011	0.946234	0.616057	0.891336	0.48382	0.529078	0.464001	0.469095	0.79786	0.61974	0.61745	0.641027	0.728753	0.839895	0.495625	1.20747	0.387713	1.02107	0.787117	65	49	47	70	62	41	128	110	166	68	74	69	71
CsaV3_1G007680	chr1	4871127	4876207	-	CsaV3_1G007680	CsaV3_1G007680.1	GO:0008289(lipid binding)	NA	NA	NA	PREDICTED: uncharacterized protein LOC101209104 [Cucumis sativus]	NA	3.36691	3.38064	4.29537	8.43842	7.60138	8.34714	6.86508	7.86379	6.91387	3.72203	3.38234	3.14332	2.86346	2.65771	2.5741	8.44891	9.62359	9.30248	8.84519	10.6299	11.8481	5.59457	5.88342	5.29154	538	571	740	1308	1107	1282	1016	1533	1407	572	516	511	475
CsaV3_1G007690	chr1	4880415	4885229	-	CsaV3_1G007690	CsaV3_1G007690.1	NA	NA	NA	NA	PREDICTED: uncharacterized protein LOC101213420 [Cucumis sativus]	NA	63.1567	65.4031	64.5125	9.45547	10.0713	8.86762	21.2956	12.0035	20.6014	28.9523	26.9316	28.1218	51.5993	47.2104	56.2278	17.5789	16.5551	14.9136	32.2818	25.7816	11.6102	32.3901	29.8412	31.6249	9893	10845	10910	1439	1439	1337	3093	2297	4117	4367	4032	4484	8391
CsaV3_1G007700	chr1	4896632	4901353	+	CsaV3_1G007700	CsaV3_1G007700.1	GO:0005524(ATP binding);GO:0016020(membrane);GO:0016887(ATPase activity)	02010(ABC transporters)	K05681	NA	PREDICTED: ABC transporter G family member 11 [Cucumis sativus]	NA	29.1646	26.0752	31.1379	7.98504	7.64006	6.53969	11.8395	7.72363	12.6022	31.3367	31.3928	27.0098	38.248	50.5353	37.7805	11.6663	12.7992	11.5945	15.741	9.98338	8.9176	38.5486	38.2182	40.8613	6571	6219	7574	1747	1571	1418	2474	2126	3623	6799	6760	6195	8946
CsaV3_1G007740	chr1	4917738	4921513	+	CsaV3_1G007740	CsaV3_1G007740.1	GO:0008270(zinc ion binding);GO:0016491(oxidoreductase activity);GO:0055114(oxidation-reduction process)	00010(Glycolysis / Gluconeogenesis);00071(Fatty acid degradation);00350(Tyrosine metabolism)	K00001	EC:1.1.1.1	PREDICTED: alcohol dehydrogenase-like 6 [Cucumis sativus]	NA	3.50908	4.07391	2.08184	4.41692	4.18255	4.4925	4.2532	4.1881	4.6278	3.13612	2.72696	3.02082	2.60684	2.15333	3.0099	4.62984	4.35371	5.34526	3.86693	4.15027	5.43039	5.06396	4.91492	5.26405	426	523	273	520	463	525	479	621	716	367	316	373	329
CsaV3_1G007750	chr1	4921986	4926427	-	CsaV3_1G007750	CsaV3_1G007750.1	GO:0006855(drug transmembrane transport);GO:0015238(xenobiotic transmembrane transporter activity);GO:0015297(antiporter activity);GO:0016020(membrane)	NA	NA	NA	PREDICTED: protein TRANSPARENT TESTA 12 [Cucumis sativus]	NA	11.1973	14.3445	12.8334	23.7859	15.7757	16.2983	38.3169	13.9347	32.8496	71.4736	72.1847	80.7369	23.3369	18.1811	22.9185	41.0498	49.4649	42.0684	38.7503	58.5299	47.7289	15.236	12.8915	15.627	2537	3441	3140	5233	3261	3554	8050	3857	9495	15593	15630	18622	5489
CsaV3_1G007760	chr1	4921987	4926429	+	CsaV3_1G007760	CsaV3_1G007760.1	GO:0016491(oxidoreductase activity)	NA	NA	NA	PREDICTED: zerumbone synthase-like [Cucumis sativus]	NA	4.94406	6.72792	6.1472	14.0589	10.4154	10.8907	19.4636	7.36363	13.4759	36.0289	36.0884	34.2474	11.0995	7.54071	9.58161	21.0949	17.8819	20.5546	16.448	16.3337	16.0201	4.43278	4.95599	5.32237	1407	2026	1888	3883	2703	2982	5133	2559	4890	9868	9810	9917	3278
CsaV3_1G007770	chr1	4929995	4932732	+	CsaV3_1G007770	CsaV3_1G007770.1	GO:0004497(monooxygenase activity);GO:0005506(iron ion binding);GO:0016705(oxidoreductase activity, acting on paired donors, with incorporation or reduction of molecular oxygen);GO:0020037(heme binding);GO:0055114(oxidation-reduction process)	NA	NA	NA	uncharacterized protein LOC101213710 [Cucumis sativus]	NA	119.567	160.596	137.077	152.92	94.2447	92.9051	230.245	84.2247	212.018	842.11	878.062	968.81	358.224	248.769	369.797	205.103	225.363	237.071	219.857	270.926	256.62	57.9224	55.2986	66.5738	14552	20689	18011	18071	10463	10881	25981	12520	32917	98683	102123	120022	45258
CsaV3_1G007780	chr1	4933750	4935559	-	CsaV3_1G007780	CsaV3_1G007780.1	GO:0016747(transferase activity, transferring acyl groups other than amino-acyl groups)	00940(Phenylpropanoid biosynthesis);00945(Stilbenoid, diarylheptanoid and gingerol biosynthesis);00941(Flavonoid biosynthesis)	K13065	EC:2.3.1.133	PREDICTED: BAHD acyltransferase At5g47980-like [Cucumis sativus]	NA	8.24509	10.729	10.2098	28.3401	19.597	20.2292	14.9368	6.28194	14.3061	71.7252	68.9514	74.0799	12.2984	9.42475	11.0142	46.8826	43.993	48.3771	24.2377	37.2368	37.3416	16.2028	12.4454	17.3061	956	1317	1278	3191	2073	2257	1606	890	2116	8007	7640	8743	1481
CsaV3_1G007790	chr1	4936022	4938444	+	CsaV3_1G007790	CsaV3_1G007790.1	NA	NA	NA	NA	PREDICTED: uncharacterized protein LOC101216926 [Cucumis sativus]	NA	4.63785	3.94524	4.49842	3.40913	3.19912	2.73412	3.16314	2.55887	3.16433	5.56776	4.26392	4.77179	4.80635	4.73358	3.68318	4.41473	3.21491	4.58389	3.43144	3.42616	2.90139	3.94963	3.72563	4.98742	359	323	376	256	226	204	227	242	312	415	315	376	386
CsaV3_1G007830	chr1	4953242	4957046	+	CsaV3_1G007830	CsaV3_1G007830.1	GO:0004672(protein kinase activity);GO:0005524(ATP binding);GO:0006468(protein phosphorylation)	NA	NA	NA	PREDICTED: protein kinase 2B, chloroplastic [Cucumis sativus]	NA	21.3863	22.7871	21.826	9.93823	8.45681	8.12021	12.3831	10.7055	13.1371	11.5108	7.81944	10.8646	24.8392	24.1622	26.4864	12.9309	9.2188	9.09038	16.6706	18.1309	16.5671	9.70568	10.0428	9.8417	1751	1975	1930	791	632	640	940	1071	1373	908	612	906	2112
CsaV3_1G007840	chr1	4958013	4958684	+	CsaV3_1G007840	CsaV3_1G007840.1	NA	NA	NA	NA	PREDICTED: LON peptidase N-terminal domain and RING finger protein 2-like [Cucumis sativus]	NA	2.5957	2.4734	2.49991	1.70626	1.88278	2.41994	2.57363	3.91953	3.45378	1.97477	2.11388	2.14759	3.01006	3.23744	3.01842	1.88215	2.15854	2.54074	2.88639	2.69396	2.41925	2.35566	2.46758	2.11625	117	118	122	75	78	105	108	216	199	86	92	99	141
CsaV3_1G007850	chr1	4959845	4967744	-	CsaV3_1G007850	CsaV3_1G007850.1	GO:0005524(ATP binding);GO:0016021(integral component of membrane);GO:0042626(ATPase activity, coupled to transmembrane movement of substances);GO:0055085(transmembrane transport)	02010(ABC transporters)	K05643	NA	PREDICTED: ABC transporter A family member 7-like [Cucumis sativus]	NA	0.66697	0.730389	0.628817	0.375016	0.351596	0.574555	0.466896	0.585578	0.839295	0.248351	0.348319	0.240618	0.313008	0.559667	0.33197	0.348076	0.223544	0.245275	0.745713	0.592642	0.795825	0.342679	0.475143	0.333302	143	165	145	78	69	118	93	153	229	52	72	53	70
CsaV3_1G007860	chr1	4969091	4974403	-	CsaV3_1G007860	CsaV3_1G007860.1	GO:0005515(protein binding)	NA	NA	NA	PREDICTED: protein IQ-DOMAIN 31 [Cucumis sativus]	NA	30.2009	31.2375	30.8035	22.3661	23.169	20.5645	22.546	22.6065	19.3381	25.2841	24.1971	24.3589	32.6007	30.6059	33.9791	27.4761	26.3392	26.1711	22.0665	22.9866	26.685	28.4379	30.6594	30.8106	5004	5479	5511	3599	3502	3279	3464	4575	4088	4034	3832	4109	5608
CsaV3_1G007870	chr1	4979523	4983223	-	CsaV3_1G007870	CsaV3_1G007870.1	GO:0003700(DNA-binding transcription factor activity);GO:0005667(transcription factor complex);GO:0006355(regulation of transcription, DNA-templated);GO:0043565(sequence-specific DNA binding)	04626(Plant-pathogen interaction)	K18835	NA	PREDICTED: probable WRKY transcription factor 61 [Cucumis sativus]	NA	1.25151	1.37536	0.913343	0.544119	1.31793	0.970103	2.96998	3.16378	4.10895	0.153658	0.460438	0.26286	1.16454	1.71502	0.93878	0.423121	0.553431	0.477767	3.43155	2.65626	2.21423	0.558076	0.516111	0.519276	191	222	151	81	184	143	420	590	800	23	68	41	185
CsaV3_1G007880	chr1	4990343	4996180	+	CsaV3_1G007880	CsaV3_1G007880.1	GO:0016620(oxidoreductase activity, acting on the aldehyde or oxo group of donors, NAD or NADP as acceptor);GO:0055114(oxidation-reduction process)	00250(Alanine, aspartate and glutamate metabolism);00330(Arginine and proline metabolism)	K00294	EC:1.2.1.88	PREDICTED: probable aldehyde dehydrogenase [Cucumis sativus]	NA	26.4807	27.4577	27.9315	9.15212	7.8541	7.36155	28.7173	17.511	26.2667	18.0058	17.2691	19.4179	30.0954	30.6339	32.7579	15.8503	12.4821	11.3881	30.3579	27.7161	17.5556	12.0042	12.6343	10.5628	4560	5005	5193	1531	1234	1220	4585	3683	5770	2986	2842	3404	5380
CsaV3_1G007890	chr1	4997015	5004043	+	CsaV3_1G007890	CsaV3_1G007890.1	GO:0005634(nucleus)	NA	NA	NA	PREDICTED: uncharacterized protein LOC101218580 [Cucumis sativus]	NA	13.2069	14.4183	13.1396	10.5753	9.65174	9.30537	17.5467	13.4726	15.7461	16.9409	16.9647	18.2517	14.195	11.1895	13.9925	11.4901	13.5945	12.4404	21.7923	21.0641	14.1101	16.6209	16.1168	15.6691	2624	3033	2819	2041	1750	1780	3233	3270	3991	3241	3222	3692	2928
CsaV3_1G007900	chr1	5004584	5006591	-	CsaV3_1G007900	CsaV3_1G007900.1	GO:0030570(pectate lyase activity)	00040(Pentose and glucuronate interconversions)	K01728	EC:4.2.2.2	PREDICTED: pectate lyase-like isoform X1 [Cucumis sativus]	NA	3.55389	4.17578	3.78997	2.42597	3.04087	1.66927	2.29676	1.85238	3.30427	2.49539	2.87153	2.70908	3.04661	2.33402	3.1738	1.42525	2.00847	1.76518	2.43712	1.71568	1.93129	4.65731	4.32242	4.9663	377	469	434	250	295	171	226	240	447	255	291	293	336
CsaV3_1G007910	chr1	5010170	5016708	+	CsaV3_1G007910	CsaV3_1G007910.1	NA	00270(Cysteine and methionine metabolism);00450(Selenocompound metabolism)	K00549	EC:2.1.1.14	PREDICTED: uncharacterized protein LOC101219043 [Cucumis sativus]	NA	23.0502	25.253	24.6484	10.9346	12.5485	11.4528	10.9913	11.5329	11.2052	22.2352	19.6729	18.785	23.8028	24.4821	24.4561	13.4424	12.5422	12.5021	8.30882	8.14079	7.96295	20.7393	18.2654	18.7729	8954	10384	10337	4125	4447	4282	3959	5472	5553	8317	7303	7428	9599
CsaV3_1G007920	chr1	5015476	5016513	-	CsaV3_1G007920	CsaV3_1G007920.1	NA	NA	NA	NA	PREDICTED: uncharacterized protein LOC101214681 [Cucumis sativus]	NA	255.921	261.552	273.756	123.649	129.425	127.048	118.978	118.816	103.733	199.589	192.865	197.772	292.851	270.785	282.218	110.126	112.856	108.247	86.3185	62.1563	65.0079	147.665	155.301	136.829	16217	17544	18728	7608	7481	7748	6990	9196	8386	12178	11679	12757	19264
CsaV3_1G007930	chr1	5021575	5024813	+	CsaV3_1G007930	CsaV3_1G007930.1	GO:0003700(DNA-binding transcription factor activity);GO:0005667(transcription factor complex);GO:0006355(regulation of transcription, DNA-templated);GO:0043565(sequence-specific DNA binding)	NA	NA	NA	PREDICTED: homeobox-leucine zipper protein HAT5-like isoform X2 [Cucumis sativus]	NA	193.931	197.936	192.546	57.5517	48.283	44.3591	53.3601	33.6932	48.7765	82.4164	85.4927	95.8536	241.671	247.281	267.153	96.3574	76.4177	79.8733	52.992	26.0874	21.2342	94.7966	93.6322	91.8103	34135	36879	36590	9837	7753	7514	8709	7244	10953	13969	14381	17175	44159
CsaV3_1G007940	chr1	5027738	5031315	-	CsaV3_1G007940	CsaV3_1G007940.1	NA	NA	NA	NA	PREDICTED: uncharacterized protein LOC105434855 [Cucumis sativus]	NA	37.297	42.1132	36.2823	28.5411	35.1158	35.1128	31.5941	26.1194	26.8274	21.3143	20.9639	22.3794	38.1952	38.1726	36.5451	36.2295	27.8849	29.4617	19.679	18.3254	18.221	36.9393	36.9306	38.0509	4465	5336	4689	3317	3834	4045	3507	3819	4097	2457	2398	2727	4746
CsaV3_1G007950	chr1	5031577	5036265	-	CsaV3_1G007950	CsaV3_1G007950.1	GO:0004672(protein kinase activity);GO:0005515(protein binding);GO:0005524(ATP binding);GO:0006468(protein phosphorylation)	NA	NA	NA	PREDICTED: LRR receptor-like serine/threonine-protein kinase FEI 2 [Cucumis sativus]	NA	1.16483	0.929819	1.01551	1.31499	1.38024	1.14489	0.498269	0.766612	0.597851	1.12397	0.830906	1.54197	0.785501	0.669172	0.696834	1.43792	1.26663	1.04683	0.86016	0.575334	1.24487	3.54341	3.41366	3.03925	179	151	169	196	193	169	71	144	117	166	122	241	125
CsaV3_1G007980	chr1	5041399	5047590	-	CsaV3_1G007980	CsaV3_1G007980.1	GO:0000166(nucleotide binding);GO:0006119(oxidative phosphorylation);GO:0008553(proton-exporting ATPase activity, phosphorylative mechanism);GO:0015992(proton transmembrane transport);GO:0016021(integral component of membrane)	00190(Oxidative phosphorylation)	K01535	EC:3.6.3.6	PREDICTED: ATPase 11, plasma membrane-type [Cucumis sativus]	NA	42.7827	38.8533	45.9931	25.3952	29.1425	21.4887	22.7423	28.0104	22.3502	20.4763	20.2261	18.9714	41.8392	45.3979	46.9738	25.7647	23.8596	23.1843	16.9451	19.68	23.9336	25.3345	29.5308	26.8121	11326	10888	13145	6528	7038	5475	5582	9057	7548	5220	5117	5113	11498
CsaV3_1G007990	chr1	5055503	5058934	-	CsaV3_1G007990	CsaV3_1G007990.1	GO:0006457(protein folding);GO:0051082(unfolded protein binding)	NA	NA	NA	PREDICTED: dnaJ homolog subfamily B member 13 [Cucumis sativus]	NA	1.967	1.82614	1.67029	3.62717	3.06403	3.45792	1.76769	2.9691	2.62851	1.66471	2.03385	1.72766	2.30371	2.70872	1.87616	4.21435	3.15181	3.72824	3.17585	3.36039	4.37069	2.34411	2.84803	2.57331	244	240	224	437	347	413	204	450	416	199	242	219	297
CsaV3_1G008000	chr1	5060547	5065981	-	CsaV3_1G008000	CsaV3_1G008000.1	GO:0004672(protein kinase activity);GO:0005509(calcium ion binding);GO:0005524(ATP binding);GO:0006468(protein phosphorylation)	04626(Plant-pathogen interaction)	K13412	EC:2.7.11.1	PREDICTED: calcium-dependent protein kinase 10 [Cucumis sativus]	NA	25.5129	26.233	25.3821	26.4604	26.7428	26.646	21.7383	22.2862	25.3766	22.0388	23.3529	22.1838	26.0733	29.0696	27.2491	25.7005	28.6604	29.0622	27.5421	27.5021	25.5405	25.7089	28.1461	25.1234	4341	4724	4662	4371	4150	4363	3429	4631	5508	3610	3797	3842	4605
CsaV3_1G008010	chr1	5071782	5077190	+	CsaV3_1G008010	CsaV3_1G008010.1	GO:0006396(RNA processing)	03040(Spliceosome)	K12866	NA	PREDICTED: WW domain-binding protein 11 isoform X1 [Cucumis sativus]	NA	18.8051	20.6729	18.6931	25.6182	24.0789	23.389	38.9798	33.1954	35.84	22.5509	24.0611	23.7808	22.5564	20.861	21.5483	29.0195	30.5116	28.5307	43.6063	39.5937	38.9633	19.3303	19.9832	19.4115	3061	3562	3285	4049	3575	3663	5882	6598	7441	3534	3743	3940	3811
CsaV3_1G008020	chr1	5077801	5082496	+	CsaV3_1G008020	CsaV3_1G008020.1	GO:0003824(catalytic activity)	NA	NA	NA	PREDICTED: HIPL1 protein isoform X1 [Cucumis sativus]	NA	8.64298	8.82956	10.1575	8.87742	7.43156	7.59861	16.3897	11.0619	18.2551	12.7609	13.6379	14.1815	10.9639	11.0632	11.3908	18.9713	17.1237	19.0662	26.6745	23.8455	19.5109	15.9495	16.0727	16.0158	1748	1890	2217	1743	1371	1479	3073	2732	4709	2485	2635	2919	2301
CsaV3_1G008030	chr1	5082799	5085098	-	CsaV3_1G008030	CsaV3_1G008030.1	GO:0005524(ATP binding)	NA	NA	NA	PREDICTED: probable mitochondrial chaperone BCS1-B [Cucumis sativus]	NA	3.22293	3.24022	3.41804	5.48278	2.25565	3.23731	6.63874	6.92341	9.12862	6.37278	10.7559	7.72525	5.89613	4.29374	6.03048	4.99191	4.63431	4.80975	9.05524	10.4318	9.35289	9.18119	13.1429	7.19889	498	529	570	822	318	481	950	1305	1796	947	1586	1213	944
CsaV3_1G008040	chr1	5085494	5087833	-	CsaV3_1G008040	CsaV3_1G008040.1	GO:0005524(ATP binding)	NA	NA	NA	PREDICTED: probable mitochondrial chaperone BCS1-B [Cucumis sativus]	NA	1.04269	0.841164	0.479034	4.87849	0.660219	0.963758	1.57305	7.01637	5.91249	2.38018	18.4163	4.69838	1.4128	0.388599	1.41109	2.5784	3.0086	2.00448	4.75834	7.13974	8.47835	22.094	36.5258	15.956	164	140	82	744	95	146	229	1345	1184	360	2762	751	231
CsaV3_1G008050	chr1	5089000	5092159	-	CsaV3_1G008050	CsaV3_1G008050.1	GO:0005524(ATP binding)	NA	NA	NA	PREDICTED: putative cell division cycle ATPase [Cucumis sativus]	NA	1.18366	0.969643	1.09234	31.6776	31.7156	34.0439	43.3501	51.212	46.6974	24.8688	28.6677	31.4345	2.15353	2.37876	2.67017	31.1323	33.1128	30.9414	42.5496	51.425	63.0481	18.4219	19.9824	15.9834	251	218	250	6518	6130	6942	8517	13254	12623	5074	5805	6781	474
CsaV3_1G008060	chr1	5094370	5098326	-	CsaV3_1G008060	CsaV3_1G008060.1	GO:0006486(protein glycosylation);GO:0008378(galactosyltransferase activity);GO:0016020(membrane);GO:0030246(carbohydrate binding)	NA	NA	NA	PREDICTED: probable beta-1,3-galactosyltransferase 19 [Cucumis sativus]	NA	2.14854	1.61632	1.69565	3.38192	1.9042	2.35599	15.521	13.2102	18.9777	14.9666	20.1069	19.518	2.66528	2.59129	2.63433	7.70229	5.09911	5.1167	32.927	34.9224	34.3004	15.4573	16.4341	13.6974	460	366	392	702	372	485	3076	3448	5174	3080	4107	4246	592
CsaV3_1G008070	chr1	5103571	5105514	+	CsaV3_1G008070	CsaV3_1G008070.1	GO:0007017(microtubule-based process);GO:0030286(dynein complex)	NA	NA	NA	PREDICTED: uncharacterized protein LOC101220241 [Cucumis sativus]	NA	4.26512	4.08672	4.46289	2.47565	2.17092	2.16527	4.53065	4.91072	8.14542	13.6235	15.7476	17.315	6.54958	8.11089	7.41985	7.04558	5.03693	6.46518	8.82071	8.56067	9.16483	14.8791	14.5682	13.277	527	534	595	297	245	258	519	740	1283	1619	1857	2175	839
CsaV3_1G008090	chr1	5109548	5113575	-	CsaV3_1G008090	CsaV3_1G008090.1	NA	NA	NA	NA	PREDICTED: polynucleotide 5'-hydroxyl-kinase NOL9 [Cucumis sativus]	NA	5.29771	4.23285	5.14265	5.15014	4.84473	4.5577	3.84584	3.28179	3.98705	5.61887	5.51041	6.33915	4.0475	4.23911	3.67193	5.33985	5.56266	4.40482	4.28318	4.49192	4.98247	6.15304	6.68886	5.51299	640	541	670	604	534	530	431	484	614	653	636	779	507
CsaV3_1G008100	chr1	5115181	5116358	+	CsaV3_1G008100	CsaV3_1G008100.1	NA	NA	NA	NA	hypothetical protein Csa_1G045720 [Cucumis sativus]	NA	1.4458	0.754123	1.33259	1.22907	1.49208	0.650596	2.1101	2.55671	2.04301	1.88508	1.57787	1.22926	1.53808	1.72357	1.35206	3.53276	3.83553	2.90869	2.3884	3.12168	3.52259	2.12241	1.99694	1.82869	115	64	114	95	108	50	155	247	206	144	120	99	127
CsaV3_1G008110	chr1	5119221	5121677	-	CsaV3_1G008110	CsaV3_1G008110.1	GO:0003677(DNA binding)	NA	NA	NA	PREDICTED: transcription factor MYB1R1 [Cucumis sativus]	NA	247.932	263.805	234.756	62.3407	62.4263	69.7291	50.5539	50.3667	45.1565	125.055	127.527	122.149	205.361	214.178	225.085	58.3343	47.0871	49.12	38.8283	29.3728	29.5421	125.101	144.861	126.725	29110	32787	29758	7108	6686	7879	5504	7223	6764	14138	14309	14599	25031
CsaV3_1G008120	chr1	5125557	5132285	-	CsaV3_1G008120	CsaV3_1G008120.1	GO:0005515(protein binding)	NA	NA	NA	PREDICTED: pentatricopeptide repeat-containing protein At1g74850, chloroplastic isoform X1 [Cucumis sativus]	NA	18.3744	16.6346	16.4874	18.7868	21.3228	19.4478	17.9876	18.8804	18.2521	18.8789	17.4475	17.8029	15.1805	17.955	16.1531	20.4681	22.4718	22.4243	13.1935	17.6671	20.2929	20.9819	20.3474	20.1236	4008	3841	3883	3979	4243	4083	3638	5030	5079	3966	3637	3953	3438
CsaV3_1G008130	chr1	5134556	5139421	+	CsaV3_1G008130	CsaV3_1G008130.1	NA	NA	NA	NA	hypothetical protein Csa_1G045750 [Cucumis sativus]	NA	9.34879	7.69228	8.66013	5.70174	5.27472	5.93409	6.2376	7.62018	7.83806	13.2264	12.214	13.9469	8.32896	8.15433	6.96351	7.3581	7.35958	7.37256	10.8303	10.458	10.5129	12.0095	11.0924	11.9229	1494	1302	1494	885	769	913	925	1488	1598	2035	1866	2269	1382
CsaV3_1G008140	chr1	5140747	5142904	+	CsaV3_1G008140	CsaV3_1G008140.1	NA	NA	NA	NA	hypothetical protein Csa_1G045760 [Cucumis sativus]	NA	30.836	31.6829	25.2753	22.5503	21.0719	24.1622	24.507	20.0298	30.2216	28.0065	33.6195	23.3206	25.6711	28.8592	25.0989	26.319	34.0529	27.1411	29.4076	28.4423	27.5535	37.1139	34.9579	31.3808	1789	1946	1583	1270	1115	1349	1318	1419	2237	1565	1864	1377	1546
CsaV3_1G008150	chr1	5143599	5149177	+	CsaV3_1G008150	CsaV3_1G008150.1	GO:0000380(alternative mRNA splicing, via spliceosome)	NA	NA	NA	PREDICTED: RNA-binding protein 25 [Cucumis sativus]	NA	12.8737	11.8868	11.3019	13.7523	12.3075	11.4741	12.8614	8.88177	12.5027	14.3363	16.1362	15.2767	13.0079	12.1906	11.9048	15.4722	16.5223	15.5909	13.4453	13.825	14.4863	13.632	12.9241	11.493	1537	1502	1457	1594	1340	1318	1424	1295	1904	1648	1841	1857	1612
CsaV3_1G008160	chr1	5149456	5151053	+	CsaV3_1G008160	CsaV3_1G008160.1	NA	NA	NA	NA	PREDICTED: uncharacterized protein LOC101218501 [Cucumis sativus]	NA	231.313	257.449	220.499	139.517	116.009	125.705	251.52	200.724	268.165	207.72	208.099	211.228	267.635	273.561	299.783	140.499	152.314	145.205	281.793	238.914	203.407	160.571	168.302	162.271	10547	12426	10855	6177	4826	5516	10634	11179	15599	9120	9068	9805	12669
CsaV3_1G008170	chr1	5151757	5156589	-	CsaV3_1G008170	CsaV3_1G008170.1	GO:0005515(protein binding);GO:0005680(anaphase-promoting complex);GO:0030071(regulation of mitotic metaphase/anaphase transition)	04120(Ubiquitin mediated proteolysis)	K03355	NA	PREDICTED: anaphase-promoting complex subunit 8 [Cucumis sativus]	NA	0.92986	1.32918	0.872611	1.66771	0.626356	0.808496	1.95688	1.32834	1.6919	2.11413	1.64125	2.30827	1.34724	1.40159	1.14189	1.71267	1.82567	2.14968	3.10609	1.94302	2.1106	1.15504	1.38704	1.70248	156	235	158	270	96	130	303	271	360	340	262	392	234
CsaV3_1G008180	chr1	5158228	5159736	+	CsaV3_1G008180	CsaV3_1G008180.1	GO:0005515(protein binding)	NA	NA	NA	PREDICTED: pentatricopeptide repeat-containing protein At1g74900, mitochondrial [Cucumis sativus]	NA	1.04037	0.938394	0.804109	1.2195	0.42196	1.04891	0.285958	0.628794	0.406259	0.694121	0.903177	1.08829	1.61262	1.47188	1.33902	0.910932	0.676074	0.796736	0.383434	1.54304	1.19243	1.2766	1.45667	1.07386	106	101	88	120	39	103	27	78	53	68	88	113	170
CsaV3_1G008200	chr1	5162868	5166891	+	CsaV3_1G008200	CsaV3_1G008200.1	GO:0003700(DNA-binding transcription factor activity);GO:0005667(transcription factor complex);GO:0006355(regulation of transcription, DNA-templated)	NA	NA	NA	PREDICTED: E2F transcription factor-like E2FE isoform X2 [Cucumis sativus]	NA	3.45703	3.20186	2.5677	3.18679	3.11391	2.11812	3.85895	4.17163	3.15361	3.06784	3.75461	3.46209	3.91339	3.38433	3.38027	3.20484	2.51906	2.76323	4.50133	4.58555	3.80884	2.16131	2.32547	2.66902	568	557	456	509	467	335	588	838	661	486	590	579	668
CsaV3_1G008220	chr1	5179304	5184814	-	CsaV3_1G008220	CsaV3_1G008220.1	GO:0000154(rRNA modification);GO:0005737(cytoplasm);GO:0008649(rRNA methyltransferase activity)	NA	NA	NA	hypothetical protein Csa_1G045840 [Cucumis sativus]	NA	2.44703	2.23422	2.63586	2.30249	2.0202	2.06414	1.96638	2.39133	2.27585	2.18126	2.23617	2.04026	2.04867	2.26635	1.55461	2.12176	2.65533	2.57401	1.91637	2.17083	2.60157	2.91826	2.88791	2.6838	480	464	558	439	362	390	358	573	570	412	419	408	417
CsaV3_1G008240	chr1	5199945	5202460	+	CsaV3_1G008240	CsaV3_1G008240.1	GO:0004842(ubiquitin-protein transferase activity);GO:0005515(protein binding);GO:0016567(protein ubiquitination)	NA	NA	NA	PREDICTED: U-box domain-containing protein 38-like [Cucumis sativus]	NA	1.72065	1.43563	1.56746	2.56058	2.09554	2.87348	5.29975	3.36411	5.78598	3.75259	6.29139	5.53905	2.17472	1.9734	2.34207	8.77608	7.97754	9.15189	7.58982	8.62805	6.61849	7.28474	8.2207	6.31895	291	257	286	420	323	467	829	694	1246	610	1015	952	381
CsaV3_1G008250	chr1	5204864	5207318	+	CsaV3_1G008250	CsaV3_1G008250.1	GO:0003824(catalytic activity);GO:0006284(base-excision repair)	03410(Base excision repair)	K10773	EC:4.2.99.18	PREDICTED: putative DNA glycosylase At3g47830 [Cucumis sativus]	NA	1.20231	0.753007	1.10297	1.20471	0.834461	1.33482	0.533524	0.856631	0.786818	1.56222	1.46544	1.5457	1.34306	1.1148	1.19173	1.34256	1.16877	1.20207	0.767731	0.610121	0.761194	1.78361	2.13053	1.87136	105	70	104	102	67	112	43	91	88	131	122	137	122
CsaV3_1G008270	chr1	5210806	5212803	+	CsaV3_1G008270	CsaV3_1G008270.1	NA	NA	NA	NA	hypothetical protein Csa_1G045890 [Cucumis sativus]	NA	13.7361	15.1156	16.7011	2.65578	2.31021	1.47555	7.34485	2.98348	6.95669	26.5832	31.8583	30.527	10.0054	13.0273	15.6298	3.12383	3.6747	2.34844	7.69925	8.53979	7.65762	3.79063	3.7399	3.90166	906	1055	1189	170	139	94	449	241	585	1688	2007	2049	685
CsaV3_1G008280	chr1	5216447	5217547	-	CsaV3_1G008280	CsaV3_1G008280.1	NA	NA	NA	NA	PREDICTED: uncharacterized protein LOC101220404 [Cucumis sativus]	NA	0.529184	0.346034	0.790002	1.63384	0.696009	0.190427	3.15115	1.6969	2.9918	0.849218	1.12968	0.420048	0.696504	0.552178	0.483568	3.28281	2.13207	1.59438	5.0164	2.8651	0.954694	0.640882	2.02082	1.99776	33	23	53	98	40	12	180	128	235	51	67	27	45
CsaV3_1G008290	chr1	5225014	5230219	+	CsaV3_1G008290	CsaV3_1G008290.1	GO:0004252(serine-type endopeptidase activity);GO:0005515(protein binding);GO:0006508(proteolysis)	03018(RNA degradation)	K12614	EC:3.6.4.13	PREDICTED: protease Do-like 9 [Cucumis sativus]	NA	13.9999	13.7114	11.4984	12.6005	12.2947	13.5117	10.4018	10.1765	9.31918	15.5979	16.1323	16.4371	18.5368	17.9084	16.2856	13.4536	15.773	14.4573	11.103	11.946	10.8145	12.222	13.1656	12.3384	1654	1714	1466	1445	1325	1536	1139	1468	1404	1774	1821	1976	2273
CsaV3_1G008300	chr1	5231334	5232025	+	CsaV3_1G008300	CsaV3_1G008300.1	NA	04120(Ubiquitin mediated proteolysis)	K10576	EC:2.3.2.23	PREDICTED: RING-H2 finger protein ATL48 [Cucumis sativus]	NA	327.672	327.964	338.948	159.712	164.414	170.805	122.913	126.406	131.822	264.864	248.575	253.529	312.764	335.402	289.824	179.578	190.484	169.757	107.965	114.918	102.178	208.014	200.787	219.112	5471	5797	6110	2590	2504	2745	1903	2578	2808	4259	3967	4309	5421
CsaV3_1G008310	chr1	5232750	5233886	+	CsaV3_1G008310	CsaV3_1G008310.1	NA	NA	NA	NA		NA	33.5266	30.7732	30.4198	1.58829	2.57701	1.61251	2.60747	1.70884	2.21914	14.1962	9.11489	16.4495	32.5618	27.4599	29.5696	3.62029	5.96028	2.55111	1.88577	1.06506	1.2044	13.146	9.25482	12.1391	560	544	549	26	40	26	41	35	48	229	146	280	565
CsaV3_1G008320	chr1	5236841	5240042	+	CsaV3_1G008320	CsaV3_1G008320.1	NA	04120(Ubiquitin mediated proteolysis)	K10576	EC:2.3.2.23	hypothetical protein Csa_1G045930 [Cucumis sativus]	NA	17.8688	16.3327	15.7025	2.12278	1.97594	2.06496	1.96042	2.41944	2.74913	8.24633	7.05785	7.93118	13.0478	14.7172	15.2104	2.37592	2.49657	2.82192	2.11857	1.73183	1.00223	8.36843	8.1984	7.87887	1268	1227	1203	147	128	141	129	210	249	564	479	573	961
CsaV3_1G008330	chr1	5242398	5244998	+	CsaV3_1G008330	CsaV3_1G008330.1	NA	NA	NA	NA	PREDICTED: RING-H2 finger protein ATL46-like [Cucumis sativus]	NA	7.5469	6.97562	7.48276	4.30888	4.19759	4.68496	1.59743	2.17942	2.00764	6.37146	6.08978	5.80872	8.79407	7.04013	7.42948	4.90026	4.01294	4.07874	1.80747	1.38871	1.22945	4.63232	3.91663	4.92624	1317	1288	1409	730	668	787	259	465	447	1070	1015	1032	1593
CsaV3_1G008340	chr1	5245867	5247302	-	CsaV3_1G008340	CsaV3_1G008340.1	NA	NA	NA	NA	PREDICTED: uncharacterized protein LOC105436380 [Cucumis sativus]	NA	20.7736	21.2113	19.7907	7.29406	8.08849	8.72406	10.9352	8.79655	14.9916	4.36278	3.96995	3.86099	23.1589	24.9268	26.5474	11.9654	13.5163	11.6183	10.0582	7.09623	4.00746	2.2497	2.19905	2.23741	2001	2162	2058	682	711	809	977	1035	1842	405	366	379	2315
CsaV3_1G008350	chr1	5248390	5251112	+	CsaV3_1G008350	CsaV3_1G008350.1	NA	00270(Cysteine and methionine metabolism);00330(Arginine and proline metabolism);00410(beta-Alanine metabolism);00480(Glutathione metabolism)	K00797	EC:2.5.1.16	PREDICTED: uncharacterized protein LOC101221499 isoform X1 [Cucumis sativus]	NA	20.1047	22.1717	20.7745	7.64716	6.21443	6.99604	11.2759	7.37709	8.49084	6.86621	7.49725	8.82499	24.5151	24.924	28.4523	10.6112	9.34531	10.1388	12.2561	11.8877	10.0591	5.78918	6.49728	7.35831	2145	2504	2393	793	605	719	1116	962	1156	706	765	959	2715
CsaV3_1G008380	chr1	5256821	5259334	+	CsaV3_1G008380	CsaV3_1G008380.1	GO:0004842(ubiquitin-protein transferase activity);GO:0005515(protein binding);GO:0016567(protein ubiquitination)	NA	NA	NA	PREDICTED: U-box domain-containing protein 19-like [Cucumis sativus]	NA	0.899571	0.916176	1.21016	4.34664	4.28198	3.9788	13.3343	11.156	25.3816	6.52591	7.87293	6.17936	1.98231	2.83866	2.09282	11.0538	12.4538	11.0009	11.1047	7.8597	5.91463	1.79858	1.26743	1.42721	152	164	221	712	659	646	2085	2297	5459	1060	1269	1061	347
CsaV3_1G008390	chr1	5259631	5262239	+	CsaV3_1G008390	CsaV3_1G008390.1	GO:0006406(mRNA export from nucleus);GO:0008541(proteasome regulatory particle, lid subcomplex);GO:0043248(proteasome assembly)	03050(Proteasome);03440(Homologous recombination)	K10881	NA	PREDICTED: probable 26S proteasome complex subunit sem1-1 [Cucumis sativus]	NA	46.29	49.7745	47.2578	28.1849	25.5364	22.8956	33.5508	31.2205	32.1512	29.6517	28.0358	33.1926	41.6093	38.3008	44.4616	26.7873	31.8772	29.0001	29.2951	29.1673	28.4223	39.0515	44.5674	38.337	2400	2731	2645	1419	1208	1143	1613	1977	2126	1480	1389	1752	2239
CsaV3_1G008420	chr1	5278262	5281460	+	CsaV3_1G008420	CsaV3_1G008420.1	NA	NA	NA	NA	PREDICTED: uncharacterized protein LOC101222124 [Cucumis sativus]	NA	16.2252	13.4874	15.7007	22.7656	19.7676	20.406	21.1859	18.7332	21.7	13.0672	15.2995	13.5655	11.8515	11.0734	10.78	22.573	21.8826	22.0207	21.8543	19.8515	17.5706	15.2245	17.9273	15.5704	1685	1482	1760	2295	1872	2039	2039	2375	2874	1307	1518	1434	1278
CsaV3_1G008430	chr1	5282234	5286307	+	CsaV3_1G008430	CsaV3_1G008430.1	NA	NA	NA	NA	PREDICTED: E3 ubiquitin-protein ligase SIS3-like isoform X1 [Cucumis sativus]	NA	12.1888	10.8813	11.8345	8.87566	8.33293	8.42053	5.81503	5.63355	5.33632	7.19257	8.7172	8.49688	10.4588	9.97816	11.583	9.47835	8.42713	8.49995	6.67079	7.92472	7.22068	7.69713	7.14139	8.41876	1856	1754	1945	1312	1157	1234	821	1048	1037	1055	1269	1317	1653
CsaV3_1G008440	chr1	5290383	5293511	+	CsaV3_1G008440	CsaV3_1G008440.1	GO:0004672(protein kinase activity);GO:0005524(ATP binding);GO:0006468(protein phosphorylation)	NA	NA	NA	PREDICTED: serine/threonine-protein kinase HT1-like [Cucumis sativus]	NA	6.4672	6.25108	6.83697	9.83349	11.5061	11.7833	5.52499	7.13047	6.97293	2.51741	3.35239	3.04775	7.18991	6.96361	8.17604	11.8065	13.9049	14.4251	5.45031	10.9391	11.0397	3.63865	5.36243	3.99611	915	936	1044	1351	1485	1604	725	1232	1258	343	454	439	1056
CsaV3_1G008460	chr1	5300371	5301532	-	CsaV3_1G008460	CsaV3_1G008460.1	NA	NA	NA	NA	PREDICTED: uncharacterized protein LOC101222998 [Cucumis sativus]	NA	8.93679	8.91688	9.83653	8.55966	7.7817	7.77364	5.25024	6.47719	7.61668	15.0631	16.3217	16.5217	8.44185	8.78105	6.50035	8.81421	10.139	10.9663	6.07127	7.31147	8.69338	14.5814	14.0042	14.5252	697	736	828	648	554	583	380	617	758	1131	1216	1311	683
CsaV3_1G008470	chr1	5306606	5309761	-	CsaV3_1G008470	CsaV3_1G008470.1	GO:0003950(NAD+ ADP-ribosyltransferase activity)	NA	NA	NA	PREDICTED: probable inactive poly [ADP-ribose] polymerase SRO5 isoform X2 [Cucumis sativus]	NA	2.15772	2.61025	1.87426	2.98812	2.35422	2.93816	7.64486	6.05148	10.0858	2.71224	3.87699	2.80141	1.88177	1.56327	2.0188	5.96275	4.11379	5.19175	10.8991	11.1473	6.73902	6.87772	6.05366	6.57703	336	431	316	452	335	441	1104	1151	2004	407	577	444	305
CsaV3_1G008490	chr1	5317986	5319596	+	CsaV3_1G008490	CsaV3_1G008490.1	GO:0003677(DNA binding);GO:0006355(regulation of transcription, DNA-templated)	NA	NA	NA	PREDICTED: dof zinc finger protein DOF5.6 [Cucumis sativus]	NA	0.711178	0.924616	0.393009	1.58209	1.86894	1.14498	0.459927	0.75268	0.439562	1.21555	0.918045	0.733427	0.385881	0.344707	0.959343	2.00682	1.43599	2.1576	0.221742	0.293743	0.479775	0.843286	0.566436	1.06377	63	86	38	135	150	97	38	81	50	103	77	66	36
CsaV3_1G008500	chr1	5321745	5326440	-	CsaV3_1G008500	CsaV3_1G008500.1	NA	03440(Homologous recombination)	K04728	EC:2.7.11.1	PREDICTED: uncharacterized protein LOC101223078 isoform X2 [Cucumis sativus]	NA	8.87728	8.76704	8.85621	7.45825	7.37727	6.70033	4.88853	5.20293	4.41105	6.70746	8.11305	8.08693	10.3988	10.1129	9.57435	7.93355	8.38384	6.9287	6.46347	7.00251	6.6483	6.00853	6.21858	5.9521	2430	2540	2617	1982	1842	1765	1241	1739	1540	1768	2122	2253	2954
CsaV3_1G008520	chr1	5327853	5340570	-	CsaV3_1G008520	CsaV3_1G008520.1	GO:0004594(pantothenate kinase activity);GO:0005524(ATP binding);GO:0015937(coenzyme A biosynthetic process);GO:0015940(pantothenate biosynthetic process)	00770(Pantothenate and CoA biosynthesis)	K09680	EC:2.7.1.33	PREDICTED: pantothenate kinase 2 [Cucumis sativus]	NA	48.8555	48.0708	48.5492	25.0806	23.3129	21.2371	30.403	24.3685	27.4255	38.5629	38.0738	36.1844	47.2654	45.7214	44.9044	27.8128	26.8102	26.5805	27.671	27.7113	25.9888	36.5039	33.139	35.0483	11656	12140	12505	5811	5074	4876	6726	7101	8348	8859	8681	8788	11706
CsaV3_1G008530	chr1	5342753	5345783	-	CsaV3_1G008530	CsaV3_1G008530.1	GO:0005506(iron ion binding);GO:0016226(iron-sulfur cluster assembly);GO:0051536(iron-sulfur cluster binding)	NA	NA	NA	PREDICTED: iron-sulfur cluster assembly protein 1-like [Cucumis sativus]	NA	132.171	138.474	135.294	128.124	123.159	103.992	149.082	145.277	179.025	135.301	134.077	127.381	121.493	128	123.096	132.43	142.534	137.344	183.568	169.124	157.225	132.869	140.71	129.1	10618	11775	11734	9994	9025	8039	11104	14254	18346	10466	10293	10417	10132
CsaV3_1G008550	chr1	5356685	5362947	+	CsaV3_1G008550	CsaV3_1G008550.1	GO:0005452(inorganic anion exchanger activity);GO:0006821(chloride transport);GO:0015701(bicarbonate transport);GO:0016021(integral component of membrane)	NA	NA	NA	PREDICTED: boron transporter 1-like [Cucumis sativus]	NA	19.7685	18.2006	19.2532	4.29548	3.98938	3.65709	4.11893	3.5739	3.6321	8.70796	8.17585	9.28098	14.3922	15.3184	15.8336	5.29198	4.01444	4.47216	6.06161	8.12543	3.64729	7.45098	7.84899	8.20876	5260	5126	5531	1110	969	937	1017	1162	1233	2231	2079	2514	3976
CsaV3_1G008560	chr1	5365097	5368975	-	CsaV3_1G008560	CsaV3_1G008560.1	GO:0016021(integral component of membrane);GO:0022857(transmembrane transporter activity);GO:0055085(transmembrane transport)	NA	NA	NA	PREDICTED: triose phosphate/phosphate translocator, non-green plastid, chloroplastic [Cucumis sativus]	NA	39.7137	43.9636	39.7651	76.6266	76.1977	83.5746	57.7298	59.5215	51.7033	68.6165	69.7667	67.0383	54.323	52.3401	53.9402	74.7327	75.1568	75.8738	51.0033	56.4706	59.7133	58.6441	67.6395	68.0004	5308	6220	5738	9944	9289	10748	7153	9715	8815	8830	8910	9120	7537
CsaV3_1G008570	chr1	5371307	5375970	+	CsaV3_1G008570	CsaV3_1G008570.1	GO:0005515(protein binding)	NA	NA	NA	PREDICTED: uncharacterized protein LOC101202808 [Cucumis sativus]	NA	115.988	121.75	117.565	56.0997	62.3159	65.0622	37.0312	53.6803	39.2972	72.3548	71.3333	73.4119	94.1986	89.3361	93.8955	45.932	45.5174	47.8432	25.2011	28.3542	28.6766	107.245	109.363	111.746	16076	17863	17592	7550	7879	8678	4759	9087	6949	9657	9449	10358	13554
CsaV3_1G008580	chr1	5376360	5384021	+	CsaV3_1G008580	CsaV3_1G008580.1	NA	03060(Protein export)	K09648	EC:3.4.21.-	PREDICTED: uncharacterized protein LOC101203045 isoform X1 [Cucumis sativus]	NA	2.75579	3.02851	2.5657	1.67764	2.27196	1.82961	1.15664	1.38111	1.39097	1.06454	1.60118	1.81263	1.74972	1.59585	1.84054	1.8898	1.28354	1.55273	1.1376	1.88085	1.16389	1.71412	1.96351	2.08267	452	526	455	268	340	289	176	277	291	169	251	303	298
CsaV3_1G008590	chr1	5384516	5387094	-	CsaV3_1G008590	CsaV3_1G008590.1	NA	NA	NA	NA	PREDICTED: uncharacterized protein LOC101204093 [Cucumis sativus]	NA	7.37051	8.42391	7.47533	10.9781	8.38674	9.45633	14.1004	9.87927	10.8426	10.4812	12.533	10.7861	7.67685	7.4314	8.45442	13.9659	14.2029	14.3448	15.5537	16.9418	14.3944	11.4867	14.3838	11.3923	659	797	721	953	684	813	1168	1078	1236	902	1070	981	712
CsaV3_1G008600	chr1	5388084	5391760	+	CsaV3_1G008600	CsaV3_1G008600.1	GO:0030247(polysaccharide binding)	NA	NA	NA	PREDICTED: uncharacterized protein LOC101203279 [Cucumis sativus]	NA	1.22447	0.797437	0.787106	2.47318	1.98242	2.01333	0.754159	0.596407	0.452222	1.28794	1.01583	0.866979	1.4893	0.743006	1.25374	3.10426	2.31916	2.28776	0.944529	0.733951	0.668883	1.11991	1.0503	1.17727	120	83	84	235	177	190	69	72	57	122	95	87	152
CsaV3_1G008610	chr1	5392808	5396825	+	CsaV3_1G008610	CsaV3_1G008610.1	GO:0000162(tryptophan biosynthetic process);GO:0004048(anthranilate phosphoribosyltransferase activity);GO:0006571(tyrosine biosynthetic process);GO:0009094(L-phenylalanine biosynthetic process)	00400(Phenylalanine, tyrosine and tryptophan biosynthesis)	K00766	EC:2.4.2.18	PREDICTED: anthranilate phosphoribosyltransferase, chloroplastic [Cucumis sativus]	NA	8.84397	9.3158	8.22352	7.54798	7.81313	7.40329	7.02648	7.27988	7.28756	6.06628	7.38811	6.25732	7.81206	7.90215	8.17618	9.83565	11.3143	10.3017	7.41325	7.94465	8.9108	10.8513	10.3428	10.9635	1250	1394	1255	1036	1007	1007	921	1257	1314	826	998	900	1146
CsaV3_1G008620	chr1	5396802	5399161	-	CsaV3_1G008620	CsaV3_1G008620.1	GO:0009055(electron transfer activity);GO:0015035(protein disulfide oxidoreductase activity);GO:0045454(cell redox homeostasis)	NA	NA	NA	glutaredoxin [Cucumis sativus]	NA	24.7309	28.6379	23.6233	14.3931	10.5998	11.8012	17.4691	18.5354	16.3612	21.8363	21.75	21.7728	24.9166	27.4358	26.6346	17.8574	15.0469	16.1219	17.7415	20.1064	17.7685	24.8054	24.1444	25.0118	1750	2145	1805	989	684	804	1146	1602	1477	1488	1471	1568	1830
CsaV3_1G008630	chr1	5400262	5406638	-	CsaV3_1G008630	CsaV3_1G008630.1	NA	NA	NA	NA	PREDICTED: uncharacterized protein LOC101203522 isoform X2 [Cucumis sativus]	NA	64.224	59.2492	65.0771	29.0491	35.3667	29.4253	26.4098	28.9517	26.6203	28.7425	25.9592	24.3831	52.0658	51.7485	55.5898	29.5243	24.2089	23.8516	17.541	15.5939	14.4889	42.7714	34.1584	43.9705	16860	16464	18444	7405	8469	7434	6428	9283	8915	7266	6513	6516	14189
CsaV3_1G008640	chr1	5408357	5412882	-	CsaV3_1G008640	CsaV3_1G008640.1	GO:0005515(protein binding)	NA	NA	NA	PREDICTED: LRR receptor-like serine/threonine-protein kinase GSO1 [Cucumis sativus]	NA	1.43019	1.23385	1.37357	0.830061	0.770909	0.731327	0.629829	0.533272	0.602935	0.607414	0.576794	0.434364	1.42722	1.07876	1.10697	0.976511	0.725237	0.680132	0.252058	0.241507	0.43335	0.514256	0.531011	0.424928	421	384	436	237	207	207	172	192	226	172	162	130	436
CsaV3_1G008660	chr1	5416877	5422526	-	CsaV3_1G008660	CsaV3_1G008660.1	NA	NA	NA	NA	PREDICTED: uncharacterized protein LOC101204576 [Cucumis sativus]	NA	50.0308	48.3271	47.1012	61.7617	63.2843	59.9171	34.5364	30.9689	33.4031	49.6786	46.0851	45.1989	39.8496	43.5562	38.7032	63.3017	65.5171	67.7412	30.2878	32.4917	35.1085	59.5048	52.8464	56.9687	6492	6638	6598	7782	7490	7482	4155	4908	5529	6207	5715	5970	5368
CsaV3_1G008670	chr1	5422614	5426735	+	CsaV3_1G008670	CsaV3_1G008670.1	GO:0016787(hydrolase activity)	00230(Purine metabolism);00240(Pyrimidine metabolism)	K01510	EC:3.6.1.5	PREDICTED: probable apyrase 7 [Cucumis sativus]	NA	1.28612	1.59937	0.988378	0.916121	0.970774	1.06924	0.590161	0.510557	0.235189	1.17395	0.960625	1.12877	1.0841	1.16784	1.22397	1.07357	1.28791	1.30429	0.717605	0.370175	0.846654	1.28002	1.28941	1.28625	334	439	277	231	230	267	142	162	78	294	238	298	292
CsaV3_1G008680	chr1	5424140	5426519	-	CsaV3_1G008680	CsaV3_1G008680.1	NA	00230(Purine metabolism);00240(Pyrimidine metabolism)	K01510	EC:3.6.1.5	PREDICTED: heme-binding protein 2-like [Cucumis melo]	NA	2.80447	2.24399	2.9364	1.63362	1.48267	1.27568	0.489571	0.709215	0.982895	1.64071	1.16233	1.63953	2.82771	3.00594	2.99479	2.56045	2.24339	1.78492	0.569272	1.0357	0.805871	1.17725	1.24517	0.782789	416	352	470	236	201	182	68	129	186	235	165	248	435
CsaV3_1G008690	chr1	5427337	5431043	-	CsaV3_1G008690	CsaV3_1G008690.1	GO:0005515(protein binding)	NA	NA	NA	PREDICTED: FAS-associated factor 2-like isoform X1 [Cucumis sativus]	NA	3.40368	3.95986	3.89322	3.09929	2.67744	2.80497	2.05064	3.36023	2.51606	3.7704	3.51005	3.97847	3.45044	3.22989	3.44243	3.87975	3.23801	4.2711	2.6029	2.53319	2.38655	3.06604	2.87438	3.63858	763	940	943	675	548	606	427	920	720	814	752	908	803
CsaV3_1G008700	chr1	5437919	5441343	+	CsaV3_1G008700	CsaV3_1G008700.1	NA	NA	NA	NA	PREDICTED: uncharacterized protein LOC101205708 [Cucumis sativus]	NA	12.6045	11.4651	12.5371	18.9669	19.4415	18.93	7.50559	10.2244	7.70821	9.81953	9.71878	9.08397	11.7723	10.3219	9.89817	18.5444	14.9298	16.2598	6.17765	8.81267	11.6338	8.84427	9.29002	8.02712	2223	2141	2387	3248	3128	3213	1228	2203	1735	1668	1638	1631	2156
CsaV3_1G008710	chr1	5443326	5446650	-	CsaV3_1G008710	CsaV3_1G008710.1	GO:0004672(protein kinase activity);GO:0005515(protein binding);GO:0005524(ATP binding);GO:0006468(protein phosphorylation)	NA	NA	NA	PREDICTED: probable LRR receptor-like serine/threonine-protein kinase At4g26540 [Cucumis sativus]	NA	0.253422	0.452475	0.272126	0.58577	0.521126	0.440114	0.207797	0.219881	0.236977	0.486701	0.216031	0.460917	0.291316	0.387693	0.383843	0.555926	0.391393	0.64322	0.104389	0.163268	0.187297	0.274459	0.41324	0.344164	56	105	64	124	104	93	42	59	66	102	45	103	66
CsaV3_1G008760	chr1	5470014	5471359	-	CsaV3_1G008760	CsaV3_1G008760.1	NA	NA	NA	NA	PREDICTED: uncharacterized protein LOC101205232 [Cucumis sativus]	NA	4.82278	4.90414	5.34994	6.11487	5.10825	4.08185	4.88148	6.41523	4.33049	5.69964	5.39636	4.83739	4.96306	5.43197	4.57073	5.47239	6.26788	6.21282	4.98481	3.59687	4.53017	4.60479	5.71574	5.42005	436	469	522	536	421	355	409	708	499	496	466	445	466
CsaV3_1G008780	chr1	5484067	5485795	+	CsaV3_1G008780	CsaV3_1G008780.1	GO:0003677(DNA binding)	NA	NA	NA	PREDICTED: transcription factor MYB86-like [Cucumis sativus]	NA	0.73667	0.966945	0.683805	0.103131	0.197293	0.072396	0.158429	0.378761	0.372564	0.153498	0.113781	0.108224	2.81152	2.93657	5.80308	0.552021	0.836127	0.182832	0.694304	0.260536	0.891881	0.786243	0.327402	0.337572	76	105	76	11	19	8	16	48	49	16	12	12	299
CsaV3_1G008790	chr1	5490262	5494538	-	CsaV3_1G008790	CsaV3_1G008790.1	GO:0005515(protein binding)	00260(Glycine, serine and threonine metabolism);00350(Tyrosine metabolism);00360(Phenylalanine metabolism);00410(beta-Alanine metabolism);00950(Isoquinoline alkaloid biosynthesis);00960(Tropane, piperidine and pyridine alkaloid biosynthesis)	K00276	EC:1.4.3.21	PREDICTED: uncharacterized protein LOC101205472 [Cucumis sativus]	NA	4.64138	4.03425	4.52009	2.77485	1.94364	2.26586	8.54591	6.10052	10.7477	7.85653	8.3524	9.92542	4.39645	5.32359	4.81171	5.60152	5.19891	5.3128	13.2588	12.7522	11.6646	5.25253	4.90746	4.34122	1332	1225	1400	773	509	626	2273	2137	3933	2170	2290	2898	1309
CsaV3_1G008800	chr1	5495370	5497696	-	CsaV3_1G008800	CsaV3_1G008800.1	GO:0003735(structural constituent of ribosome);GO:0006412(translation);GO:0015934(large ribosomal subunit);GO:0042254(ribosome biogenesis)	03010(Ribosome)	K02900	NA	PREDICTED: 60S ribosomal protein L27a-3 [Cucumis sativus]	NA	87.1821	99.4855	86.0157	91.3913	88.2457	87.54	119.994	115.656	116.298	115.568	123.499	127.647	101.849	101.952	101.838	101.098	112.189	101.826	120.083	100.64	109.017	93.9938	96.5322	88.1146	13604	16432	14490	13847	12560	13145	17360	22041	23150	17364	18416	20275	16498
CsaV3_1G008810	chr1	5498721	5501792	-	CsaV3_1G008810	CsaV3_1G008810.1	GO:0005680(anaphase-promoting complex);GO:0090266(regulation of mitotic cell cycle spindle assembly checkpoint)	NA	NA	NA	PREDICTED: C2 and GRAM domain-containing protein At5g50170 isoform X2 [Cucumis sativus]	NA	1.8944	1.87811	1.64123	0.850236	0.60446	1.10467	1.16016	0.59755	1.32389	2.23179	1.3847	1.50382	1.49332	1.99173	1.9853	0.676449	0.591564	0.833924	0.511144	0.669257	0.711752	1.13238	1.16648	1.1513	229	240	214	100	67	129	130	89	204	260	160	185	187
CsaV3_1G008820	chr1	5498721	5506226	+	CsaV3_1G008820	CsaV3_1G008820.1	NA	NA	NA	NA	PREDICTED: C2 and GRAM domain-containing protein At5g50170 isoform X2 [Cucumis sativus]	NA	1.52118	1.44198	1.342	0.719135	0.717423	0.461927	1.0688	0.962654	1.34209	1.33548	1.25437	1.18408	1.17525	1.19005	1.11203	1.11893	1.29815	1.03674	1.46273	1.37006	1.30958	1.73328	1.77842	1.6526	606	608	577	278	261	177	395	468	682	512	477	480	486
CsaV3_1G008830	chr1	5507175	5511714	+	CsaV3_1G008830	CsaV3_1G008830.1	GO:0008270(zinc ion binding);GO:0016236(macroautophagy);GO:0043130(ubiquitin binding)	NA	NA	NA	PREDICTED: uncharacterized protein LOC101205935 [Cucumis sativus]	NA	39.9356	41.3863	38.0102	31.8986	27.4326	30.4268	37.6571	33.6604	36.6687	42.2829	42.8351	42.1955	44.1066	43.4551	43.407	31.1957	31.7991	31.0133	45.2873	38.2806	37.7182	29.2262	30.3848	27.9382	7798	8554	8013	6048	4887	5718	6818	8028	9134	7950	7993	8387	8941
CsaV3_1G008840	chr1	5512412	5513088	-	CsaV3_1G008840	CsaV3_1G008840.1	NA	NA	NA	NA	PREDICTED: uncharacterized protein LOC105434938 [Cucumis sativus]	NA	29.2516	30.0773	26.5969	8.32668	8.3843	6.50469	2.38599	2.16206	3.46428	14.3469	17.3219	15.4892	28.6138	28.4956	30.2074	5.0306	4.44542	4.99311	1.97212	1.49507	2.65459	19.1937	13.2898	14.093	1246	1356	1223	345	326	267	95	113	189	589	705	672	1265
CsaV3_1G008850	chr1	5513946	5519350	+	CsaV3_1G008850	CsaV3_1G008850.1	GO:0005524(ATP binding)	00010(Glycolysis / Gluconeogenesis);00030(Pentose phosphate pathway);00500(Starch and sucrose metabolism);00520(Amino sugar and nucleotide sugar metabolism)	K01810	EC:5.3.1.9	PREDICTED: pachytene checkpoint protein 2 homolog [Cucumis sativus]	NA	0.422537	0.527134	0.282809	0.428802	0.377497	0.49927	0.482541	0.267448	0.458744	0.334115	0.537733	0.374785	0.354478	0.506068	0.381407	0.485671	0.250479	0.343824	0.245119	0.225606	0.335797	0.802559	0.696924	0.677063	68	90	50	67	56	78	72	53	95	52	83	62	60
CsaV3_1G008860	chr1	5523550	5526665	+	CsaV3_1G008860	CsaV3_1G008860.1	NA	NA	NA	NA	PREDICTED: protein DEHYDRATION-INDUCED 19 homolog 5-like isoform X2 [Cucumis sativus]	NA	32.4546	33.9012	33.4162	8.44249	8.4923	8.96244	4.28283	4.35816	5.49278	10.9294	10.787	10.4846	25.8978	25.7314	28.7029	8.75259	9.48096	9.00262	4.83764	4.63399	6.21331	13.0161	14.1356	13.2084	3994	4416	4439	1009	954	1062	489	655	863	1295	1269	1314	3308
CsaV3_1G008870	chr1	5525442	5530552	-	CsaV3_1G008870	CsaV3_1G008870.1	GO:0004674(protein serine/threonine kinase activity);GO:0005524(ATP binding);GO:0006468(protein phosphorylation);GO:0009069(serine family amino acid metabolic process)	NA	NA	NA	PREDICTED: probable serine/threonine-protein kinase WNK3 isoform X1 [Cucumis sativus]	NA	5.90675	5.44026	4.60562	1.44953	0.668991	0.765913	1.61674	1.32796	1.32337	1.99368	1.73764	2.40726	5.48678	5.21319	5.66153	1.4723	1.4913	0.939479	1.90143	1.98229	1.69071	2.43459	2.07548	1.68588	1143	1114	962	273	119	143	290	314	327	372	322	474	1102
CsaV3_1G008910	chr1	5541607	5542854	+	CsaV3_1G008910	CsaV3_1G008910.1	GO:0010167(response to nitrate);GO:0015706(nitrate transport)	NA	NA	NA	high-affinity nitrate transporter 3.1-like precursor [Cucumis sativus]	NA	25.8502	27.4965	21.8522	5.77655	3.74882	3.86788	5.30772	4.36309	4.61363	22.2362	23.487	20.1494	36.6552	37.1789	29.4758	7.0791	4.67329	6.37393	13.9007	6.88667	9.46243	15.1473	17.4274	13.8695	1680	1892	1533	365	223	242	320	347	383	1392	1459	1333	2473
CsaV3_1G008920	chr1	5543366	5546924	-	CsaV3_1G008920	CsaV3_1G008920.1	GO:0016787(hydrolase activity)	00564(Glycerophospholipid metabolism);00230(Purine metabolism)	K01517	EC:3.6.1.13;EC:3.6.1.16	PREDICTED: manganese-dependent ADP-ribose/CDP-alcohol diphosphatase isoform X1 [Cucumis sativus]	NA	11.3853	13.1808	10.3836	3.03589	3.58182	3.93628	3.73452	2.96141	2.67919	7.27859	6.1134	8.22627	8.14662	6.41309	7.23839	3.61335	3.31675	3.9021	4.14587	3.45839	2.84124	11.1145	9.00285	8.91544	1354	1659	1333	351	389	451	412	431	407	834	695	996	1006
CsaV3_1G008930	chr1	5547302	5553208	-	CsaV3_1G008930	CsaV3_1G008930.1	GO:0008987(quinolinate synthetase A activity);GO:0009435(NAD biosynthetic process);GO:0051539(4 iron, 4 sulfur cluster binding)	00760(Nicotinate and nicotinamide metabolism)	K03517	EC:2.5.1.72	PREDICTED: quinolinate synthase, chloroplastic [Cucumis sativus]	NA	21.9156	22.6872	21.7683	17.8598	16.1603	17.7815	15.8051	16.7776	14.9761	27.8339	26.1692	27.8434	27.014	26.4788	25.9293	14.1817	15.041	14.4545	13.4829	11.5899	11.3019	24.9324	23.5839	24.5208	5310	5818	5694	4202	3572	4146	3551	4965	4629	6493	6059	6867	6794
CsaV3_1G008970	chr1	5582160	5584920	+	CsaV3_1G008970	CsaV3_1G008970.1	GO:0005506(iron ion binding);GO:0016705(oxidoreductase activity, acting on paired donors, with incorporation or reduction of molecular oxygen);GO:0020037(heme binding);GO:0055114(oxidation-reduction process)	NA	NA	NA	PREDICTED: cytochrome P450 71A1-like [Cucumis sativus]	NA	5.12967	4.55427	4.10412	10.6527	7.06674	11.9845	2.64724	2.66718	2.77028	10.0331	10.7737	9.95951	6.91464	6.16588	6.16916	8.32103	6.77449	6.73152	1.71717	2.78478	3.86718	13.1893	12.1866	14.3974	706	663	610	1423	887	1587	338	448	487	1329	1416	1395	988
CsaV3_1G009040	chr1	5630767	5634746	-	CsaV3_1G009040	CsaV3_1G009040.1	GO:0004672(protein kinase activity);GO:0005524(ATP binding);GO:0006468(protein phosphorylation)	NA	NA	NA	PREDICTED: serine/threonine-protein kinase AFC2 isoform X1 [Cucumis sativus]	NA	221.228	213.917	198.365	153.565	142.647	153.078	199.405	157.649	210.005	178.594	170.256	177.568	163.691	148.335	177.102	202.299	194.381	199.338	255.922	262.637	244.402	280.843	278.538	289.121	30840	31567	29855	20787	18139	20536	25773	26842	37347	23973	22682	25198	23689
CsaV3_1G009100	chr1	5665224	5666843	+	CsaV3_1G009100	CsaV3_1G009100.1	GO:0005506(iron ion binding);GO:0016705(oxidoreductase activity, acting on paired donors, with incorporation or reduction of molecular oxygen);GO:0020037(heme binding);GO:0055114(oxidation-reduction process)	NA	NA	NA	PREDICTED: cytochrome P450 71A1-like [Cucumis melo]	NA	2.03015	1.92178	1.84506	54.773	60.9865	71.5212	70.2016	61.5383	58.9177	4.12033	3.47899	4.36402	1.08135	1.27799	2.43088	69.5569	52.5341	52.2359	65.9636	64.4434	48.1672	3.52372	3.22795	5.00768	210	211	206	5500	5752	7117	6730	7772	7772	411	344	460	117
CsaV3_1G009120	chr1	5680088	5682761	-	CsaV3_1G009120	CsaV3_1G009120.1	GO:0000123(histone acetyltransferase complex);GO:0003712(transcription coregulator activity);GO:0004402(histone acetyltransferase activity);GO:0005515(protein binding);GO:0005667(transcription factor complex);GO:0006355(regulation of transcription, DNA-templated);GO:0008270(zinc ion binding);GO:0042967(obsolete acyl-carrier-protein biosynthetic process)	NA	NA	NA	PREDICTED: BTB/POZ and TAZ domain-containing protein 1 [Cucumis sativus]	NA	11.5822	10.3865	11.931	153.182	147.936	158.04	398.3	274.332	359.282	8.25984	8.6509	10.6378	8.02004	8.81397	11.8474	165.192	144.371	126.157	472.752	435.854	224.185	11.2266	11.2313	11.3108	1502	1426	1670	19279	17491	19713	47865	43428	59407	1031	1072	1404	1080
CsaV3_1G009130	chr1	5694974	5697739	-	CsaV3_1G009130	CsaV3_1G009130.1	NA	00040(Pentose and glucuronate interconversions)	K01728	EC:4.2.2.2	PREDICTED: probable pectate lyase 5 [Cucumis sativus]	NA	88.838	90.8073	87.9437	17.2479	20.1214	14.8454	6.0487	4.57137	4.27684	66.559	63.8017	61.063	142.641	163.676	145.826	30.6734	39.8709	30.5222	3.51108	2.41507	3.52162	68.8112	110.699	78.8403	12462	13484	13319	2350	2575	2004	787	784	766	8991	8553	8720	20772
CsaV3_1G009140	chr1	5709490	5715777	+	CsaV3_1G009140	CsaV3_1G009140.1	NA	NA	NA	NA	PREDICTED: probable Ufm1-specific protease [Cucumis sativus]	NA	6.64443	8.08396	6.7179	2.19864	1.4416	1.93765	3.23595	1.89591	3.97148	4.5997	4.87937	4.36281	6.3762	7.04241	7.52111	3.16236	2.95008	2.61276	3.15177	3.10592	3.50194	4.45945	2.9788	4.01669	1173	1510	1280	377	232	329	530	409	894	782	823	784	1168
CsaV3_1G009150	chr1	5716330	5720773	+	CsaV3_1G009150	CsaV3_1G009150.1	GO:0005515(protein binding)	NA	NA	NA	PREDICTED: pentatricopeptide repeat-containing protein At5g50280, chloroplastic [Cucumis sativus]	NA	5.61315	5.27882	6.12139	6.00458	6.43588	5.63474	4.91054	5.99952	5.56639	4.75241	4.56747	4.04343	5.09214	4.67406	4.79321	6.8594	5.85048	6.44232	5.77414	5.14311	5.25375	4.19527	4.45131	4.99639	1296	1290	1526	1346	1355	1252	1051	1692	1639	1057	1008	950	1221
CsaV3_1G009180	chr1	5721955	5726721	+	CsaV3_1G009180	CsaV3_1G009180.1	GO:0005488(binding)	03013(RNA transport)	K03262	NA	PREDICTED: programmed cell death protein 4 [Cucumis sativus]	NA	21.4643	23.345	21.4634	31.156	31.2185	29.8047	50.8394	39.2859	47.7192	22.8773	23.0786	23.3595	25.2191	23.6293	24.9239	42.3689	39.9726	38.1026	56.3525	47.6891	34.8714	18.003	18.6484	16.4976	4649	5353	5019	6553	6168	6212	10209	10393	13185	4771	4777	5151	5671
CsaV3_1G009190	chr1	5726954	5735122	+	CsaV3_1G009190	CsaV3_1G009190.1	GO:0005515(protein binding)	NA	NA	NA	PREDICTED: probable UDP-N-acetylglucosamine--peptide N-acetylglucosaminyltransferase SPINDLY isoform X1 [Cucumis melo]	NA	10.1626	9.4777	8.8995	14.3066	12.2772	13.2851	15.3771	13.8156	15.4467	8.66292	8.38709	8.97953	9.54405	9.23996	10.0096	14.48	16.4766	15.1176	16.8432	16.7873	15.5964	10.3794	8.70588	9.73289	1816	1793	1717	2483	2002	2285	2548	3016	3522	1491	1433	1634	1771
CsaV3_1G009200	chr1	5746354	5754071	+	CsaV3_1G009200	CsaV3_1G009200.1	GO:0003676(nucleic acid binding)	NA	NA	NA	PREDICTED: lysine-specific demethylase JMJ705 [Cucumis sativus]	NA	3.31143	2.87573	3.08396	4.07433	3.9025	3.75204	4.1261	3.88615	3.6127	3.67489	3.29876	3.86102	3.53885	3.84837	3.40724	4.56415	4.75885	4.5537	4.16205	4.59746	5.00417	3.59308	3.66765	3.7207	1213	1115	1219	1449	1304	1322	1401	1738	1688	1296	1155	1439	1345
CsaV3_1G009210	chr1	5755151	5759299	+	CsaV3_1G009210	CsaV3_1G009210.1	GO:0046872(metal ion binding)	04141(Protein processing in endoplasmic reticulum)	K08852	EC:2.7.11.1;EC:3.1.26.-	PREDICTED: zinc finger CCCH domain-containing protein 43 isoform X2 [Cucumis sativus]	NA	27.2932	26.3478	26.317	22.1708	19.5078	20.977	28.8443	25.1001	26.7477	36.3623	38.183	41.3583	30.8621	32.2397	30.6403	27.9995	26.1917	27.031	26.9755	25.3998	26.5554	30.176	31.4589	27.3407	2603	2660	2710	2053	1697	1925	2550	2924	3254	3339	3480	4015	3055
CsaV3_1G009220	chr1	5759957	5761016	-	CsaV3_1G009220	CsaV3_1G009220.1	NA	04626(Plant-pathogen interaction)	K13456	NA	PREDICTED: RPM1-interacting protein 4 [Cucumis sativus]	NA	29.9498	32.2283	33.2031	20.7545	17.3729	19.2298	14.6295	16.3364	14.0963	17.1667	16.931	18.4749	21.4914	29.6823	30.5012	18.5365	17.3493	12.9203	13.7464	19.8232	17.0672	28.4867	27.8609	20.9176	609	694	729	410	322	376	276	406	366	336	329	383	454
CsaV3_1G009230	chr1	5762789	5763197	+	CsaV3_1G009230	CsaV3_1G009230.1	NA	NA	NA	NA	hypothetical protein Csa_1G050080 [Cucumis sativus]	NA	0.852726	0.959574	1.38386	1.166	1.79696	1.69123	1.31386	1.44621	1.23645	2.3507	2.51846	1.22572	1.34084	1.87663	1.16698	1.10414	1.2333	2.15038	1.14852	1.11204	0.691685	1.1633	0.962636	1.18897	13	16	23	17	25	25	19	27	24	34	36	19	21
CsaV3_1G009240	chr1	5763243	5764703	+	CsaV3_1G009240	CsaV3_1G009240.1	GO:0003824(catalytic activity)	00770(Pantothenate and CoA biosynthesis)	K01598	EC:4.1.1.36	PREDICTED: probable phosphopantothenoylcysteine decarboxylase [Cucumis sativus]	NA	6.07006	7.16252	8.38222	9.22634	7.53183	7.61276	6.36828	8.23217	7.83923	9.1287	7.5223	5.79238	8.91858	6.87788	6.44535	7.19773	6.34659	7.10177	6.46543	5.8565	8.14804	7.36721	7.19985	7.80425	261	325	388	384	295	314	253	431	429	377	309	253	397
CsaV3_1G009250	chr1	5765689	5767748	+	CsaV3_1G009250	CsaV3_1G009250.1	GO:0016788(hydrolase activity, acting on ester bonds)	00901(Indole alkaloid biosynthesis)	K21026	EC:3.1.1.80	PREDICTED: GDSL esterase/lipase At3g48460 [Cucumis sativus]	NA	1.2636	1.32869	1.78083	2.89561	3.71848	2.43904	1.18146	1.28088	1.96252	6.71315	7.70146	5.07055	5.70284	7.27095	4.38808	5.84371	7.17519	7.45455	1.18859	0.733674	1.74597	6.97837	9.22343	7.76117	146	162	221	323	390	270	126	180	288	743	845	593	680
CsaV3_1G009260	chr1	5768389	5771097	-	CsaV3_1G009260	CsaV3_1G009260.1	NA	NA	NA	NA	PREDICTED: RING-H2 finger protein ATL47-like [Cucumis sativus]	NA	1.01556	0.522201	0.719046	0.687339	0.442905	0.385469	0.899748	0.394847	1.48852	4.51483	4.87416	4.56479	1.87437	2.55727	1.45252	1.32563	1.4296	1.64594	2.29311	2.43268	1.7876	2.73704	2.68323	2.81252	86	47	66	57	35	32	71	41	161	368	394	393	165
CsaV3_1G009270	chr1	5773771	5774406	+	CsaV3_1G009270	CsaV3_1G009270.1	NA	NA	NA	NA	hypothetical protein Csa_1G050120 [Cucumis sativus]	NA	0.319682	0.914997	0.333997	1.70395	1.59166	0.960003	0.359158	1.72546	1.10006	1.50388	1.41671	1.3487	1.0054	1.31539	1.616	0.952494	1.51142	2.78246	1.05296	0.926615	0.672682	1.28585	1.23035	0.680439	5	14	6	24	21	13	5	30	20	21	19	20	15
CsaV3_1G009280	chr1	5775346	5778670	+	CsaV3_1G009280	CsaV3_1G009280.1	GO:0003677(DNA binding)	NA	NA	NA	PREDICTED: B3 domain-containing protein Os01g0905400 [Cucumis sativus]	NA	6.48677	6.03777	6.3461	2.46901	2.4397	1.9133	2.8321	2.93941	2.5022	5.89591	5.59761	6.13781	5.74023	6.2481	5.37771	3.33833	4.10763	4.19939	2.29125	2.4688	2.3198	6.37528	5.71723	6.31958	740	729	782	274	254	211	300	410	365	648	611	713	680
CsaV3_1G009290	chr1	5779491	5789171	-	CsaV3_1G009290	CsaV3_1G009290.1	GO:0005488(binding)	NA	NA	NA	hypothetical protein Csa_1G050140 [Cucumis sativus]	NA	14.5225	13.6802	13.2623	9.43228	8.31734	7.98342	8.72781	7.89008	9.2825	11.1961	11.851	11.2195	13.2749	14.0013	13.1975	10.1654	10.8863	10.8462	8.91597	10.1485	11.3154	11.5507	11.3657	11.1813	3308	3299	3262	2087	1729	1750	1844	2196	2698	2456	2580	2602	3139
CsaV3_1G009310	chr1	5791730	5794868	-	CsaV3_1G009310	CsaV3_1G009310.1	GO:0006508(proteolysis);GO:0008234(cysteine-type peptidase activity)	NA	NA	NA	PREDICTED: probable ubiquitin-like-specific protease 2A [Cucumis sativus]	NA	5.40055	5.48611	5.26541	5.36587	5.67294	6.19626	2.94964	5.195	4.11519	3.89762	4.18558	3.4032	4.04128	4.69073	4.39091	5.64552	6.81335	6.18618	3.61787	4.03676	6.01175	5.66093	6.32056	6.24866	507	546	534	490	486	560	257	596	493	353	376	326	394
CsaV3_1G009320	chr1	5796145	5800014	+	CsaV3_1G009320	CsaV3_1G009320.1	GO:0030234(enzyme regulator activity)	03050(Proteasome)	K03037	NA	PREDICTED: 26S proteasome non-ATPase regulatory subunit 6 homolog [Cucumis sativus]	NA	51.5426	53.4965	49.7164	52.6261	46.1316	46.7805	69.4482	59.0537	68.1911	50.6418	55.118	53.4744	54.6692	56.4137	55.2026	49.6258	52.7357	52.9476	67.9685	51.4995	52.4893	44.1987	45.7467	40.2205	6429	7063	6695	6374	5249	5615	8031	8996	10850	6082	6570	6789	7079
CsaV3_1G009330	chr1	5800683	5807878	+	CsaV3_1G009330	CsaV3_1G009330.1	GO:0004672(protein kinase activity);GO:0005524(ATP binding);GO:0006468(protein phosphorylation)	NA	NA	NA	PREDICTED: uncharacterized aarF domain-containing protein kinase 1-like [Cucumis sativus]	NA	29.8503	26.5237	27.9068	24.9524	28.3291	25.7751	17.818	21.8858	22.6194	22.7437	22.5448	22.619	20.8476	19.738	20.5929	25.4652	23.2642	25.7191	15.7722	20.3999	22.4472	32.3063	26.2991	30.5617	5237	4925	5285	4250	4533	4351	2898	4689	5062	3842	3780	4039	3797
CsaV3_1G009350	chr1	5809379	5813401	-	CsaV3_1G009350	CsaV3_1G009350.1	GO:0004550(nucleoside diphosphate kinase activity);GO:0006144(purine nucleobase metabolic process);GO:0006165(nucleoside diphosphate phosphorylation);GO:0006183(GTP biosynthetic process);GO:0006206(pyrimidine nucleobase metabolic process);GO:0006228(UTP biosynthetic process);GO:0006241(CTP biosynthetic process)	00230(Purine metabolism);00240(Pyrimidine metabolism);04016(MAPK signaling pathway - plant)	K00940	EC:2.7.4.6	PREDICTED: nucleoside diphosphate kinase [Cucumis sativus]	NA	42.7119	44.2584	42.842	44.0425	48.1043	46.853	55.5532	63.4716	60.5736	32.7296	31.1489	29.4778	31.5359	32.5061	27.5424	41.2446	42.6005	45.3765	42.4946	37.1658	38.1752	52.13	53.9293	51.0338	6811	7471	7376	6819	6997	7190	8213	12361	12322	5026	4747	4785	5221
CsaV3_1G009370	chr1	5825217	5825431	+	CsaV3_1G009370	CsaV3_1G009370.1	GO:0016747(transferase activity, transferring acyl groups other than amino-acyl groups)	00940(Phenylpropanoid biosynthesis);00945(Stilbenoid, diarylheptanoid and gingerol biosynthesis);00941(Flavonoid biosynthesis)	K13065	EC:2.3.1.133	PREDICTED: LOW QUALITY PROTEIN: vinorine synthase-like [Cucumis sativus]	NA	1.71011	1.24944	0.423193	1.15348	0.594156	1.55215	14.9609	3.1229	10.2506	1.18624	1.68686	1.70356	0.784015	1.26497	0.725943	2.72443	1.18931	1.1521	21.1788	8.5367	3.4377	3.26568	1.74875	2.60074	25	20	7	17	8	22	200	55	189	17	24	25	12
CsaV3_1G009380	chr1	5825550	5826503	+	CsaV3_1G009380	CsaV3_1G009380.1	GO:0016747(transferase activity, transferring acyl groups other than amino-acyl groups)	00940(Phenylpropanoid biosynthesis);00945(Stilbenoid, diarylheptanoid and gingerol biosynthesis);00941(Flavonoid biosynthesis)	K13065	EC:2.3.1.133	PREDICTED: LOW QUALITY PROTEIN: vinorine synthase-like [Cucumis sativus]	NA	5.14158	4.08886	5.70559	4.69853	2.70003	2.26881	21.7402	11.1776	12.7895	4.0589	3.84078	5.10453	3.61583	2.19035	3.93397	6.43036	4.76332	7.30571	36.8987	26.6998	8.68441	12.4695	16.8444	13.7249	171	144	205	152	82	73	670	454	542	130	122	173	125
CsaV3_1G009390	chr1	5826535	5826684	+	CsaV3_1G009390	CsaV3_1G009390.1	GO:0016747(transferase activity, transferring acyl groups other than amino-acyl groups)	00940(Phenylpropanoid biosynthesis);00945(Stilbenoid, diarylheptanoid and gingerol biosynthesis);00941(Flavonoid biosynthesis)	K13065	EC:2.3.1.133	hypothetical protein Csa_1G050220 [Cucumis sativus]	NA	9.82186	7.65564	10.8054	9.60863	5.76082	4.36409	42.9738	14.2903	24.8543	3.22985	5.84553	6.60645	7.8599	5.58922	9.22692	7.68133	5.3877	9.93579	50.1816	37.2883	11.9508	19.2465	27.4695	22.1872	99	82	118	94	53	43	401	176	319	32	57	68	83
CsaV3_1G009400	chr1	5828037	5828758	-	CsaV3_1G009400	CsaV3_1G009400.1	NA	NA	NA	NA	hypothetical protein Csa_1G050230 [Cucumis sativus]	NA	20.8553	17.3317	15.8359	11.2996	6.41236	6.83492	35.409	19.3909	25.6406	13.5508	16.872	18.3364	24.7064	23.8423	26.3228	14.7556	12.3907	9.17615	35.2695	43.9619	30.3822	38.0568	49.8944	36.3459	1010	889	828	532	284	319	1590	1147	1584	632	781	904	1242
CsaV3_1G009410	chr1	5841093	5844148	+	CsaV3_1G009410	CsaV3_1G009410.1	GO:0006006(glucose metabolic process);GO:0016620(oxidoreductase activity, acting on the aldehyde or oxo group of donors, NAD or NADP as acceptor);GO:0050661(NADP binding);GO:0051287(NAD binding);GO:0055114(oxidation-reduction process)	00010(Glycolysis / Gluconeogenesis);00710(Carbon fixation in photosynthetic organisms)	K00134	EC:1.2.1.12	glyceraldehyde-3-phosphate dehydrogenase, cytosolic-like [Cucumis sativus]	NA	366.726	385.505	325.591	549.67	514.707	529.735	571.513	595.494	542.856	424.842	443.423	455.282	417.955	407.19	422.507	594.554	628.688	574.188	581.06	661.046	735.873	438.882	490.675	442.704	39000	43397	37383	56760	49930	54213	56352	77347	73648	43504	45065	49287	46142
CsaV3_1G009420	chr1	5844238	5848327	+	CsaV3_1G009420	CsaV3_1G009420.1	GO:0006006(glucose metabolic process);GO:0016620(oxidoreductase activity, acting on the aldehyde or oxo group of donors, NAD or NADP as acceptor);GO:0050661(NADP binding);GO:0051287(NAD binding);GO:0055114(oxidation-reduction process)	00010(Glycolysis / Gluconeogenesis);00710(Carbon fixation in photosynthetic organisms)	K00134	EC:1.2.1.12	PREDICTED: glyceraldehyde-3-phosphate dehydrogenase, cytosolic-like [Cucumis sativus]	NA	455.392	512.35	452.082	829.261	881.099	927.28	843.485	817.101	788.783	564.077	571.847	567.792	619.344	629.936	620.638	753.795	744.169	729.743	701.112	653.627	626.198	592.983	610.404	623.208	58231	69349	62411	102963	102772	114104	100001	127611	128671	69452	69880	73907	82214
CsaV3_1G009430	chr1	5849808	5854005	+	CsaV3_1G009430	CsaV3_1G009430.1	NA	NA	NA	NA	PREDICTED: uncharacterized protein LOC101211551 [Cucumis sativus]	NA	0.626652	1.01135	0.783446	1.02825	1.15305	1.49408	7.35979	4.55865	6.89203	1.89721	2.04086	2.13496	1.27041	1.31364	1.24431	1.96776	1.36364	1.81808	6.70334	2.43549	1.41765	2.84039	2.72459	2.53999	96	164	130	153	161	220	1043	851	1344	280	299	333	202
CsaV3_1G009450	chr1	5862387	5863347	-	CsaV3_1G009450	CsaV3_1G009450.1	NA	NA	NA	NA	PREDICTED: uncharacterized protein LOC101213560 [Cucumis sativus]	NA	109.292	107.447	116.252	79.3823	48.8251	47.3747	225.292	177.018	304.256	94.9561	93.1116	93.8536	231.225	224.366	331.715	185.663	179.66	172.522	160.649	48.9456	28.2285	31.4492	24.5321	27.4436	7043	7329	8088	4967	2870	2938	13460	13932	25012	5892	5734	6157	15468
CsaV3_1G009460	chr1	5872757	5878503	-	CsaV3_1G009460	CsaV3_1G009460.1	GO:0003824(catalytic activity);GO:0008152(metabolic process)	00592(alpha-Linolenic acid metabolism)	K10526	EC:6.2.1.-	PREDICTED: 4-coumarate--CoA ligase-like 9 [Cucumis sativus]	NA	3.85566	2.98662	2.20286	1.31275	1.48104	1.17701	0.957055	1.00801	0.514065	1.87059	1.9837	2.36707	3.41762	4.04603	4.43235	2.48908	2.05529	1.85196	1.3189	1.74427	1.53996	2.82283	3.46836	2.8521	682	559	421	226	239	201	157	218	116	319	336	426	628
CsaV3_1G009470	chr1	5879598	5888810	-	CsaV3_1G009470	CsaV3_1G009470.1	GO:0003824(catalytic activity);GO:0008152(metabolic process)	00592(alpha-Linolenic acid metabolism)	K10526	EC:6.2.1.-	PREDICTED: 4-coumarate--CoA ligase-like 9 [Cucumis sativus]	NA	16.7209	16.0809	17.1089	10.4881	13.7207	11.6308	5.64119	9.01184	5.35642	16.2962	16.0914	15.5618	18.312	17.2562	16.1161	9.79358	10.1579	10.7599	5.09671	4.29319	4.29521	15.4118	13.8353	13.9602	2436	2480	2691	1484	1823	1631	762	1604	996	2286	2240	2308	2769
CsaV3_1G009480	chr1	5889568	5893804	+	CsaV3_1G009480	CsaV3_1G009480.1	GO:0005515(protein binding);GO:0005730(nucleolus);GO:0042273(ribosomal large subunit biogenesis)	NA	NA	NA	hypothetical protein Csa_1G050310 [Cucumis sativus]	NA	6.19004	8.10375	5.89387	23.7839	22.7847	24.5304	16.8851	16.4663	17.9772	13.8275	14.2602	12.0126	8.5442	6.34618	7.1489	24.2034	24.0939	23.1596	16.4354	21.2156	24.8026	10.3841	10.8974	11.7257	781	1082	803	2913	2622	2978	1975	2537	2893	1680	1719	1543	1119
CsaV3_1G009490	chr1	5894881	5897558	-	CsaV3_1G009490	CsaV3_1G009490.1	NA	NA	NA	NA	PREDICTED: uncharacterized protein At1g04910 [Cucumis sativus]	NA	0.627612	0.762022	1.02172	0.375474	0.560322	0.512924	1.46943	1.07646	1.86956	0.740888	0.613547	0.301286	0.707084	0.537831	0.845774	1.11659	0.824043	0.886532	2.36423	1.25663	0.61777	1.03118	0.857508	0.967664	94	121	166	55	77	74	204	197	357	107	88	46	110
CsaV3_1G009500	chr1	5897638	5901075	-	CsaV3_1G009500	CsaV3_1G009500.1	GO:0004017(adenylate kinase activity);GO:0005524(ATP binding);GO:0006144(purine nucleobase metabolic process);GO:0016776(phosphotransferase activity, phosphate group as acceptor);GO:0046034(ATP metabolic process)	00230(Purine metabolism);00730(Thiamine metabolism)	K00939	EC:2.7.4.3	PREDICTED: adenylate kinase 4 [Cucumis sativus]	NA	38.621	38.8431	35.8437	39.3614	36.6808	36.5137	51.4148	51.9253	59.5128	39.8457	41.5939	40.7668	34.8984	36.4382	37.213	42.9295	46.0481	46.425	53.8159	56.6837	58.869	39.1057	39.646	40.5276	4750	5057	4759	4701	4115	4322	5863	7799	9337	4719	4889	5104	4456
CsaV3_1G009520	chr1	5906030	5908822	+	CsaV3_1G009520	CsaV3_1G009520.1	GO:0004474(malate synthase activity);GO:0006090(pyruvate metabolic process);GO:0006097(glyoxylate cycle);GO:0006099(tricarboxylic acid cycle)	00620(Pyruvate metabolism);00630(Glyoxylate and dicarboxylate metabolism)	K01638	EC:2.3.3.9	PREDICTED: malate synthase, glyoxysomal [Cucumis sativus]	NA	9.24478	11.03	9.15424	2.01992	2.16294	1.84093	71.4747	35.7669	65.6921	30.9067	29.6044	35.8532	10.4825	10.4139	10.179	6.02186	7.25561	6.04512	64.5343	33.6631	11.4358	5.32085	4.80734	6.05985	1059	1337	1132	225	226	203	7586	5001	9593	3407	3239	4178	1246
CsaV3_1G009530	chr1	5912729	5917563	+	CsaV3_1G009530	CsaV3_1G009530.1	GO:0004672(protein kinase activity);GO:0005515(protein binding);GO:0005524(ATP binding);GO:0006468(protein phosphorylation)	04626(Plant-pathogen interaction)	K13435	NA	PREDICTED: probable inactive leucine-rich repeat receptor-like protein kinase At3g03770 [Cucumis sativus]	NA	1.93088	2.23721	2.40952	0.786369	0.815079	0.709371	0.513383	0.585459	0.454565	1.03987	0.861589	1.1447	2.15236	2.27844	2.40409	0.592517	0.629002	0.774859	0.40123	0.453592	0.50952	1.01628	1.5462	1.19484	423	518	569	167	163	150	105	157	127	219	181	255	489
CsaV3_1G009540	chr1	5917890	5920245	-	CsaV3_1G009540	CsaV3_1G009540.1	GO:0004055(argininosuccinate synthase activity);GO:0005524(ATP binding);GO:0006522(alanine metabolic process);GO:0006526(arginine biosynthetic process);GO:0006531(aspartate metabolic process);GO:0006560(proline metabolic process)	00250(Alanine, aspartate and glutamate metabolism);00220(Arginine biosynthesis)	K01940	EC:6.3.4.5	PREDICTED: argininosuccinate synthase, chloroplastic-like [Cucumis sativus]	NA	1.40806	1.70999	1.65691	0.876511	1.22714	0.859672	0.42875	0.30744	1.11205	0.49891	0.555232	0.792624	0.815735	0.781781	1.2626	0.526353	0.72568	0.428852	0.607168	0.26743	0.333442	0.408861	0.590056	0.85757	122	156	155	74	97	72	35	33	123	42	46	70	73
CsaV3_1G009560	chr1	5926612	5930061	-	CsaV3_1G009560	CsaV3_1G009560.1	GO:0004055(argininosuccinate synthase activity);GO:0005524(ATP binding);GO:0006522(alanine metabolic process);GO:0006526(arginine biosynthetic process);GO:0006531(aspartate metabolic process);GO:0006560(proline metabolic process)	00250(Alanine, aspartate and glutamate metabolism);00220(Arginine biosynthesis)	K01940	EC:6.3.4.5	PREDICTED: argininosuccinate synthase, chloroplastic [Cucumis sativus]	NA	20.9079	19.0885	21.0109	16.6223	18.4746	17.1107	14.9054	20.5078	17.1353	16.2571	18.1571	15.0197	20.7296	22.0523	19.5088	16.8267	16.0621	14.3076	14.6633	15.0768	15.843	16.7243	17.2895	16.3212	2082	2012	2259	1608	1679	1640	1377	2495	2177	1559	1728	1523	2143
CsaV3_1G009570	chr1	5932912	5937386	+	CsaV3_1G009570	CsaV3_1G009570.1	GO:0047793(cycloeucalenol cycloisomerase activity)	00100(Steroid biosynthesis)	K08246	EC:5.5.1.9	PREDICTED: cycloeucalenol cycloisomerase [Cucumis sativus]	NA	87.1065	89.1967	93.006	20.2904	18.2128	18.1021	23.1339	15.9869	20.489	47.947	47.2808	48.0239	91.0952	81.8067	92.6019	18.9463	15.8612	17.7488	19.3109	18.3135	15.2588	50.57	47.8684	50.5982	7827	8484	9023	1771	1493	1566	1928	1755	2349	4149	4060	4393	8497
CsaV3_1G009580	chr1	5938320	5940974	-	CsaV3_1G009580	CsaV3_1G009580.1	GO:0003746(translation elongation factor activity);GO:0005840(ribosome);GO:0005853(eukaryotic translation elongation factor 1 complex);GO:0006448(regulation of translational elongation)	NA	NA	NA	PREDICTED: elongation factor 1-delta isoform X1 [Cucumis sativus]	NA	347.234	386.867	345.815	241.591	206.799	211.828	397.29	328.725	395.204	329.83	360.685	351.073	383.826	364.76	440.044	274.037	307.007	271.22	379.682	372.355	358.416	247.158	258.942	254.977	35111	41408	37752	23721	19075	20613	37247	40598	50980	32114	34854	36137	40290
CsaV3_1G009590	chr1	5941976	5955452	-	CsaV3_1G009590	CsaV3_1G009590.1	GO:0005515(protein binding);GO:0005524(ATP binding)	03013(RNA transport)	K03231	NA	PREDICTED: uncharacterized protein LOC101214766 isoform X5 [Cucumis sativus]	NA	34.6844	37.7987	34.5344	25.6272	26.2453	22.1302	22.294	24.1054	22.9874	28.2943	29.0811	30.2124	35.5887	35.902	35.6361	26.3233	25.1758	24.5759	24.9654	29.3016	29.1186	31.3124	32.3237	30.0533	10033	11574	10786	7199	6926	6161	5980	8517	8483	7881	8040	8897	10687
CsaV3_1G009610	chr1	5959457	5962379	+	CsaV3_1G009610	CsaV3_1G009610.1	NA	NA	NA	NA	PREDICTED: UPF0235 protein At5g63440 isoform X1 [Cucumis sativus]	NA	45.5579	53.6878	43.2131	26.1456	25.1741	23.4181	35.2143	25.72	36.233	45.9564	51.2842	49.4224	49.9152	56.7558	53.9888	30.8668	35.3781	27.916	36.7271	37.6317	34.1055	31.5399	35.2889	34.6077	2136	2664	2187	1190	1077	1057	1531	1473	2167	2075	2298	2359	2429
CsaV3_1G009620	chr1	5963526	5966271	-	CsaV3_1G009620	CsaV3_1G009620.1	NA	03008(Ribosome biogenesis in eukaryotes)	K07178	EC:2.7.11.1	PREDICTED: uncharacterized protein LOC101216205 [Cucumis sativus]	NA	4.00145	4.38286	4.73575	2.3136	2.19527	2.66237	2.00665	2.23037	2.64758	5.62416	4.23735	4.79785	4.24441	3.72579	3.60636	3.08544	3.34907	3.38724	2.89468	2.29505	3.56555	4.4233	4.52486	4.52277	429	498	548	241	215	275	200	292	362	581	434	524	473
CsaV3_1G009630	chr1	5967014	5970486	-	CsaV3_1G009630	CsaV3_1G009630.1	GO:0000145(exocyst);GO:0006887(exocytosis)	NA	NA	NA	PREDICTED: exocyst complex component EXO70B1 [Cucumis sativus]	NA	7.10185	6.52795	7.79185	9.13736	8.10539	7.71267	10.3207	9.7348	9.98962	9.56916	12.5672	11.0126	8.60755	9.63888	9.2957	10.943	10.9356	10.9088	13.7368	13.6996	14.2696	8.33771	7.97385	7.91768	1249	1215	1479	1560	1300	1305	1682	2090	2240	1620	2111	1971	1571
CsaV3_1G009640	chr1	5978466	5980093	-	CsaV3_1G009640	CsaV3_1G009640.1	GO:0005515(protein binding)	NA	NA	NA	PREDICTED: F-box protein At1g67340 [Cucumis sativus]	NA	17.8768	19.3474	19.1643	11.4619	10.5017	7.64003	9.60072	9.68098	10.0519	4.9777	6.32601	5.36894	16.3601	16.4618	15.9077	14.9671	16.9533	14.1349	15.9411	16.3619	16.8876	2.85747	3.62154	2.69868	1746	2000	2020	1087	936	718	870	1155	1252	468	591	534	1659
CsaV3_1G009650	chr1	5990619	5997699	+	CsaV3_1G009650	CsaV3_1G009650.1	GO:0008641(ubiquitin-like modifier activating enzyme activity)	NA	NA	NA	PREDICTED: ubiquitin-like modifier-activating enzyme 5 [Cucumis sativus]	NA	14.0304	16.4247	16.0669	10.4831	8.80421	8.58565	13.5459	11.1926	12.1216	16.9454	16.8932	17.094	16.336	17.2102	17.7216	10.8855	11.2236	10.5407	14.1256	13.8661	14.3582	14.1347	16.4641	14.3727	1948	2414	2408	1413	1115	1147	1744	1898	2147	2265	2241	2416	2354
CsaV3_1G009660	chr1	5997883	6001994	-	CsaV3_1G009660	CsaV3_1G009660.1	GO:0008270(zinc ion binding);GO:0016787(hydrolase activity)	00240(Pyrimidine metabolism)	K01493	EC:3.5.4.12	PREDICTED: deoxycytidylate deaminase [Cucumis sativus]	NA	3.02104	2.77998	2.3445	2.06076	2.41496	2.43619	2.01972	1.84887	1.94508	2.38198	1.91063	2.24975	2.19336	2.7334	2.23579	2.91846	2.94739	1.99282	1.47565	2.21046	1.32882	2.84648	2.33429	2.54223	387	377	325	257	282	301	240	290	318	294	234	294	292
CsaV3_1G009670	chr1	6001489	6005643	+	CsaV3_1G009670	CsaV3_1G009670.1	NA	NA	NA	NA	PREDICTED: TITAN-like protein isoform X1 [Cucumis sativus]	NA	9.55454	9.41264	9.91131	6.80106	8.34335	7.3573	7.91309	7.75825	7.34295	6.08325	6.86827	7.69408	8.76252	8.78275	8.10725	10.465	8.50031	7.26663	7.63939	9.73534	10.5542	8.29133	7.37427	5.69438	850	886	952	588	677	630	653	843	833	521	584	697	809
CsaV3_1G009680	chr1	6006431	6007381	-	CsaV3_1G009680	CsaV3_1G009680.1	GO:0045492(xylan biosynthetic process)	NA	NA	NA	PREDICTED: glucuronoxylan 4-O-methyltransferase 1 [Cucumis sativus]	NA	8.53801	8.52489	10.0952	4.16121	2.88823	4.2702	3.51585	4.06389	4.41146	4.41113	4.20614	4.27553	6.72084	6.64944	7.53555	4.55733	2.87716	5.21158	4.24529	5.12754	4.63528	6.16289	5.15404	3.97009	545	576	696	258	168	263	208	317	359	271	257	278	445
CsaV3_1G009690	chr1	6007671	6008200	+	CsaV3_1G009690	CsaV3_1G009690.1	NA	NA	NA	NA	hypothetical protein Csa_1G050530 [Cucumis sativus]	NA	20.7555	11.1314	9.79477	4.7488	5.30621	6.56537	9.16704	5.51526	6.31064	5.30094	4.04242	5.03097	9.79487	11.9432	8.25658	7.53129	9.077	5.56954	8.53055	6.59471	5.39053	10.9436	11.537	5.16529	347	197	177	77	81	106	142	113	135	86	65	86	170
CsaV3_1G009700	chr1	6009071	6011547	+	CsaV3_1G009700	CsaV3_1G009700.1	GO:0003824(catalytic activity)	NA	NA	NA	PREDICTED: uncharacterized protein LOC101219770 [Cucumis sativus]	NA	3.39616	3.93089	2.90234	2.07476	1.03148	1.17982	3.52867	3.77439	4.63454	5.12611	5.17398	5.0237	3.31237	3.63821	5.62477	2.42023	2.82207	2.51565	5.64054	7.29675	8.88639	7.35271	6.57685	6.97775	514	630	474	305	143	172	495	698	894	747	748	774	520
CsaV3_1G009720	chr1	6012907	6016113	-	CsaV3_1G009720	CsaV3_1G009720.1	GO:0006605(protein targeting);GO:0009941(chloroplast envelope);GO:0015450(P-P-bond-hydrolysis-driven protein transmembrane transporter activity);GO:0016020(membrane)	03060(Protein export);04141(Protein processing in endoplasmic reticulum);04145(Phagosome)	K07342	NA	uncharacterized protein LOC111008832 isoform X2 [Momordica charantia]	NA	71.6141	77.4511	65.0208	69.2866	49.8916	63.4416	81.7405	71.8478	82.9651	76.0654	82.593	74.0805	74.5253	71.737	76.6678	76.5705	80.4179	73.7689	115.355	106.276	98.1912	70.1994	76.4317	70.5826	7218	8263	7075	6781	4587	6153	7638	8844	10667	7382	7955	7600	7797
CsaV3_1G009730	chr1	6016414	6018992	-	CsaV3_1G009730	CsaV3_1G009730.1	NA	NA	NA	NA	PREDICTED: thylakoid lumenal 17.9 kDa protein, chloroplastic [Cucumis sativus]	NA	23.1408	18.4767	23.8998	33.1317	35.5266	32.8839	19.9726	25.9846	22.7982	15.9968	15.2359	16.6061	17.8794	19.1755	16.7501	26.657	26.8489	31.3913	11.9313	15.7016	18.4591	23.3352	24.1112	23.9001	1940	1640	2163	2697	2717	2653	1553	2661	2438	1292	1221	1417	1556
CsaV3_1G009760	chr1	6034554	6037302	-	CsaV3_1G009760	CsaV3_1G009760.1	GO:0003677(DNA binding);GO:0005634(nucleus)	NA	NA	NA	PREDICTED: squamosa promoter-binding-like protein 13A [Cucumis sativus]	NA	7.05248	7.50371	10.8172	4.00474	4.18191	4.42044	2.21113	1.67325	2.09829	19.386	21.1021	18.023	7.36304	10.1108	7.55192	3.01703	3.12037	3.92855	2.60122	1.22558	2.28353	9.4245	12.5319	11.0905	598	673	990	330	324	361	174	174	227	1581	1708	1554	648
CsaV3_1G009770	chr1	6044645	6048298	+	CsaV3_1G009770	CsaV3_1G009770.1	GO:0008641(ubiquitin-like modifier activating enzyme activity)	04120(Ubiquitin mediated proteolysis)	K10684	EC:6.2.1.45	PREDICTED: SUMO-activating enzyme subunit 1B-1 isoform X1 [Cucumis sativus]	NA	24.9972	24.7923	25.2166	25.7208	23.4135	23.7367	29.4127	26.3448	29.6757	30.3543	31.6862	29.0603	29.2961	27.7542	26.5375	26.1744	29.4264	27.9377	26.4063	27.1401	25.2109	27.634	29.9828	29.2432	2620	2751	2854	2618	2239	2394	2859	3373	3968	3064	3174	3101	3188
CsaV3_1G009780	chr1	6067074	6069903	+	CsaV3_1G009780	CsaV3_1G009780.1	GO:0030001(metal ion transport);GO:0046872(metal ion binding)	NA	NA	NA	hypothetical protein Csa_1G051620 [Cucumis sativus]	NA	7.62807	8.03435	4.66063	5.18731	5.89764	3.63761	26.5241	14.8147	19.8049	10.0342	8.60653	10.6039	3.45309	3.09324	3.06319	6.32447	6.05172	5.31089	49.7959	46.637	27.4673	12.6474	12.7815	11.3825	1225	1366	808	809	864	562	3948	2905	4056	1551	1321	1733	576
CsaV3_1G009840	chr1	6107606	6110444	+	CsaV3_1G009840	CsaV3_1G009840.1	NA	NA	NA	NA	PREDICTED: protein TAPETUM DETERMINANT 1 [Cucumis sativus]	NA	1.27587	2.07347	2.22603	2.15602	1.52001	2.09098	0.483293	0.477001	0.366026	1.87708	1.27595	1.94074	1.0794	1.0241	1.08304	3.3272	3.86146	4.48807	0.39393	0.503588	1.06087	0.905665	1.82734	2.22589	98	168	184	161	106	154	35	45	36	139	94	152	86
CsaV3_1G009860	chr1	6137843	6141959	-	CsaV3_1G009860	CsaV3_1G009860.1	GO:0004672(protein kinase activity);GO:0005524(ATP binding);GO:0006468(protein phosphorylation)	NA	NA	NA	PREDICTED: probable serine/threonine-protein kinase At1g54610 [Cucumis sativus]	NA	7.82391	6.71707	6.7114	9.16384	9.80497	8.51236	4.48123	4.38439	4.17801	14.7354	15.7152	17.7781	7.46516	7.46496	8.55099	9.53898	9.95549	9.79993	5.02797	6.33052	7.92328	19.0962	20.1046	20.7277	1195	1086	1106	1358	1365	1251	635	818	814	2166	2292	2762	1183
CsaV3_1G009880	chr1	6153304	6155828	-	CsaV3_1G009880	CsaV3_1G009880.1	GO:0046983(protein dimerization activity)	NA	NA	NA	PREDICTED: transcription factor bHLH137 [Cucumis sativus]	NA	4.54029	3.77114	3.3136	6.03345	7.1654	6.01242	12.9054	5.38824	8.67081	14.3219	12.9588	14.0648	3.79646	3.92508	3.59612	12.5459	7.02583	8.78987	8.30325	12.0546	7.69189	14.5078	20.9218	17.1464	577	508	455	745	831	736	1521	837	1406	1753	1574	1820	501
CsaV3_1G009890	chr1	6163231	6171588	+	CsaV3_1G009890	CsaV3_1G009890.1	NA	NA	NA	NA	PREDICTED: coiled-coil domain-containing protein SCD2-like isoform X1 [Cucumis sativus]	NA	28.369	27.1498	26.1319	27.2154	24.5347	27.4251	35.425	33.0998	35.4081	29.2091	27.9814	29.5889	32.5965	28.2446	28.5116	31.7951	31.8095	29.8506	45.0797	41.9666	39.0103	29.4724	32.2002	30.509	4362	4419	4338	4064	3441	4058	5050	6216	6946	4325	4112	4632	5203
CsaV3_1G009900	chr1	6174783	6178372	+	CsaV3_1G009900	CsaV3_1G009900.1	GO:0046983(protein dimerization activity)	00040(Pentose and glucuronate interconversions);00053(Ascorbate and aldarate metabolism);00520(Amino sugar and nucleotide sugar metabolism)	K16190	EC:2.7.1.43	PREDICTED: transcription factor ICE1-like isoform X1 [Cucumis sativus]	NA	8.50722	9.64284	9.2686	30.4582	33.2434	29.7066	17.5644	20.6594	18.6469	15.5453	14.2771	15.0576	7.07955	7.87048	6.97659	29.6339	31.3813	30.5404	13.8966	19.5313	25.4184	17.3347	17.3564	18.5714	1400	1679	1646	4865	4988	4703	2679	4151	3913	2463	2245	2522	1209
CsaV3_1G009910	chr1	6178355	6181041	-	CsaV3_1G009910	CsaV3_1G009910.1	GO:0046982(protein heterodimerization activity);GO:0071821(FANCM-MHF complex)	NA	NA	NA	PREDICTED: centromere protein S isoform X2 [Cucumis sativus]	NA	14.3933	13.4058	13.0079	11.3377	10.4831	9.81664	6.05864	5.83204	6.24711	12.2905	13.4393	13.0718	12.6893	11.3132	11.5391	12.0634	11.5717	13.2862	6.68424	7.3788	8.96515	14.4669	11.4529	14.2368	954	941	931	730	634	626	373	472	528	785	851	882	873
CsaV3_1G009920	chr1	6181754	6188199	+	CsaV3_1G009920	CsaV3_1G009920.1	GO:0005515(protein binding);GO:0032008(positive regulation of TOR signaling)	NA	NA	NA	PREDICTED: uncharacterized protein LOC101207060 [Cucumis sativus]	NA	33.5663	34.5203	32.02	25.1894	24.7942	25.2664	23.4909	22.8272	25.251	33.9255	33.8871	36.6814	29.8385	27.0322	29.4648	27.7133	28.4779	26.276	29.8935	31.3042	32.3855	27.7742	24.875	28.1291	7239	7880	7455	5275	4878	5244	4697	6013	6947	7045	6984	8053	6680
CsaV3_1G009930	chr1	6188087	6190927	-	CsaV3_1G009930	CsaV3_1G009930.1	GO:0016829(lyase activity);GO:0017009(protein-phycocyanobilin linkage)	NA	NA	NA	PREDICTED: chromophore lyase CRL, chloroplastic [Cucumis sativus]	NA	126.49	114.8	131.593	86.4578	81.7543	79.1251	42.0568	40.3815	41.7514	98.7492	92.7102	91.4112	103.535	104.46	102.904	71.3587	71.3129	72.0885	45.9707	44.2518	52.155	74.7608	64.9059	67.2089	6794	6527	7631	4509	4006	4090	2095	2649	2861	5107	4759	4998	5773
CsaV3_1G009940	chr1	6190964	6191321	-	CsaV3_1G009940	CsaV3_1G009940.1	NA	NA	NA	NA	hypothetical protein Csa_1G051800 [Cucumis sativus]	NA	18.8158	19.4142	18.1745	14.4123	16.3389	14.0421	8.05657	8.5919	6.11591	16.8153	16.4671	17.0872	19.9877	18.4856	20.3058	13.0237	12.5216	11.5358	4.58501	6.22262	6.70714	9.70394	11.9294	8.69717	262	286	273	195	207	188	104	146	109	225	219	242	288
CsaV3_1G009950	chr1	6191924	6195727	-	CsaV3_1G009950	CsaV3_1G009950.1	GO:0005509(calcium ion binding);GO:0005783(endoplasmic reticulum);GO:0006457(protein folding);GO:0051082(unfolded protein binding)	04141(Protein processing in endoplasmic reticulum);04145(Phagosome)	K08054	NA	PREDICTED: calnexin homolog [Cucumis sativus]	NA	24.6663	24.2897	20.703	84.0153	53.2649	71.131	75.0004	80.3499	74.1877	45.7023	57.7415	53.1379	56.0063	35.7717	43.2598	97.4326	101.133	89.5193	112.772	108.386	109.767	71.1167	85.9143	61.3793	4751	4952	4305	15711	9357	13183	13392	18899	18226	8475	10627	10417	11197
CsaV3_1G010050	chr1	6245085	6246693	+	CsaV3_1G010050	CsaV3_1G010050.1	GO:0005515(protein binding)	NA	NA	NA	PREDICTED: putative pentatricopeptide repeat-containing protein At5g59900 [Cucumis sativus]	NA	1.17617	0.906224	1.05817	0.502258	1.13128	0.531674	0.740977	0.384205	0.514989	1.81407	1.78112	1.48782	2.54288	1.40525	1.77095	0.737717	0.906813	0.905842	0.568787	0.308858	0.749632	1.45369	1.03377	0.72043	127	104	124	53	112	56	75	51	71	189	184	164	285
CsaV3_1G010060	chr1	6247741	6251834	+	CsaV3_1G010060	CsaV3_1G010060.1	GO:0005515(protein binding)	NA	NA	NA	PREDICTED: ribulose-1,5 bisphosphate carboxylase/oxygenase large subunit N-methyltransferase, chloroplastic isoform X2 [Cucumis sativus]	NA	18.4946	14.7621	16.4072	18.8806	18.1014	14.752	23.366	25.7279	28.9788	13.6868	13.3235	13.242	15.2363	15.9585	11.7395	18.6373	23.2594	23.7004	21.4272	20.2837	24.4808	19.5426	21.4578	20.1545	1797	1519	1722	1782	1605	1380	2105	3054	3592	1281	1238	1310	1537
CsaV3_1G010070	chr1	6252847	6254892	+	CsaV3_1G010070	CsaV3_1G010070.1	NA	NA	NA	NA	PREDICTED: 28S ribosomal protein S33, mitochondrial [Cucumis sativus]	NA	8.33358	9.05073	7.14303	6.50394	6.72695	9.46745	7.68082	4.92594	5.56728	9.08319	8.43773	9.01902	9.38505	10.2394	8.56853	7.15175	8.0136	7.95729	6.5578	5.7797	7.38267	5.76386	5.37693	5.81109	334	384	309	253	246	365	286	241	285	351	323	368	391
CsaV3_1G010080	chr1	6255337	6257103	-	CsaV3_1G010080	CsaV3_1G010080.1	GO:0016020(membrane);GO:0022857(transmembrane transporter activity);GO:0055085(transmembrane transport)	NA	NA	NA	hypothetical protein Csa_1G056920 [Cucumis sativus]	NA	0.544784	0.823598	0.78291	1.46028	1.2554	0.978321	1.73007	1.75054	2.00667	1.01258	1.60867	1.12252	3.27954	1.42246	2.35062	3.86118	3.77199	3.82145	2.28964	2.15523	2.02208	3.65028	4.60682	3.49993	65	104	101	168	136	112	191	254	304	116	183	136	404
CsaV3_1G010100	chr1	6265831	6268367	+	CsaV3_1G010100	CsaV3_1G010100.1	NA	NA	NA	NA	PREDICTED: anthocyanidin 3-O-glucosyltransferase 2-like [Cucumis sativus]	NA	1.03475	0.93431	0.893164	9.88619	8.70008	8.56568	3.4418	3.10945	3.46811	2.46249	1.83896	2.25246	0.752017	0.739461	0.879123	7.26159	7.23935	8.64536	2.85155	3.78458	5.12042	1.46198	1.04206	1.4075	159	152	148	1470	1215	1262	489	582	678	363	270	351	120
CsaV3_1G010120	chr1	6279057	6283044	+	CsaV3_1G010120	CsaV3_1G010120.1	GO:0004713(protein tyrosine kinase activity);GO:0005524(ATP binding);GO:0006468(protein phosphorylation)	NA	NA	NA	PREDICTED: C-type lectin receptor-like tyrosine-protein kinase At1g52310 [Cucumis sativus]	NA	13.9455	14.015	13.2707	13.7006	12.6049	11.7019	15.9489	13.1411	16.6816	22.9866	25.0738	23.8337	13.8068	13.6842	15.0706	18.8187	16.4849	14.0527	28.2549	28.9541	27.4953	19.0608	19.513	21.39	2734	2908	2809	2608	2254	2208	2899	3146	4171	4339	4697	4756	2810
CsaV3_1G010130	chr1	6282799	6287075	-	CsaV3_1G010130	CsaV3_1G010130.1	GO:0006807(nitrogen compound metabolic process);GO:0016813(hydrolase activity, acting on carbon-nitrogen (but not peptide) bonds, in linear amidines)	00230(Purine metabolism)	K02083	EC:3.5.3.9	PREDICTED: allantoate deiminase isoform X2 [Cucumis sativus]	NA	471.757	462.647	490.619	245.12	250.892	256.697	265.622	216.141	249.908	254.093	250.085	259.9	476.618	456.738	485.8	233.703	210.208	204.934	287.749	233.504	185.467	244.478	229.647	241.698	63392	65807	71176	31983	30753	33194	33094	35473	42840	32877	32115	35551	66486
CsaV3_1G010150	chr1	6311063	6311316	+	CsaV3_1G010150	CsaV3_1G010150.1	NA	NA	NA	NA	hypothetical protein Csa_1G056990 [Cucumis sativus]	NA	4.5665	6.59704	4.61582	8.36605	7.38925	7.66088	3.01354	3.65487	1.74221	5.662	7.32442	11.096	7.31316	8.67433	8.89744	5.85405	8.81922	7.11014	2.66956	4.46378	4.82197	2.26463	5.37808	2.1442	78	119	85	139	115	126	48	77	38	93	120	193	130
CsaV3_1G010160	chr1	6312114	6312758	+	CsaV3_1G010160	CsaV3_1G010160.1	GO:0003735(structural constituent of ribosome);GO:0005840(ribosome);GO:0006412(translation);GO:0042254(ribosome biogenesis)	03010(Ribosome)	K02935	NA	PREDICTED: 54S ribosomal protein L12, mitochondrial [Cucumis sativus]	NA	36.8656	32.2434	27.583	32.4333	31.3254	27.9621	14.6334	15.4517	14.1718	34.2166	33.934	33.3783	29.7941	26.1895	27.1359	30.6857	34.5301	34.8163	19.8432	22.6678	26.3687	24.9559	24.9444	24.1568	1595	1477	1288	1363	1236	1164	587	817	782	1425	1403	1470	1338
CsaV3_1G010170	chr1	6314026	6319212	-	CsaV3_1G010170	CsaV3_1G010170.1	GO:0003937(IMP cyclohydrolase activity);GO:0004643(phosphoribosylaminoimidazolecarboxamide formyltransferase activity);GO:0006144(purine nucleobase metabolic process);GO:0006164(purine nucleotide biosynthetic process);GO:0042720(mitochondrial inner membrane peptidase complex)	00230(Purine metabolism);00670(One carbon pool by folate)	K00602	EC:2.1.2.3;EC:3.5.4.10	PREDICTED: bifunctional purine biosynthesis protein purH [Cucumis sativus]	NA	20.5496	23.0775	20.751	17.4007	17.0122	16.9236	17.7662	16.9094	16.4918	20.0385	19.0242	19.294	21.1323	21.2082	22.8111	17.8385	18.7177	17.5132	16.9984	14.7693	15.4961	21.5121	19.2735	20.429	2501	2973	2727	2057	1889	1983	2005	2514	2561	2349	2213	2391	2670
CsaV3_1G010190	chr1	6322731	6327319	-	CsaV3_1G010190	CsaV3_1G010190.1	GO:0006355(regulation of transcription, DNA-templated);GO:0008270(zinc ion binding)	NA	NA	NA	PREDICTED: protein FAR1-RELATED SEQUENCE 1 isoform X1 [Cucumis sativus]	NA	1.05229	1.47716	1.24683	1.29468	0.969822	1.09271	0.861495	0.758658	0.691429	1.25713	1.12565	1.6966	1.55693	1.47562	1.48838	1.15556	0.967329	1.10738	1.32344	0.921297	0.913102	1.12965	0.772949	0.939076	220	327	281	263	185	220	167	194	185	253	225	361	338
CsaV3_1G010200	chr1	6328698	6338447	+	CsaV3_1G010200	CsaV3_1G010200.1	GO:0004672(protein kinase activity);GO:0005515(protein binding);GO:0005524(ATP binding);GO:0006468(protein phosphorylation)	NA	NA	NA	PREDICTED: uncharacterized protein LOC101217445 [Cucumis sativus]	NA	43.4774	42.9878	43.9754	20.6165	17.6543	17.0051	24.5431	19.5681	22.4798	34.3027	36.0747	40.8034	47.9889	44.5881	47.0258	23.8186	23.1417	22.7448	29.5779	34.0539	30.261	30.841	27.2387	28.9234	14096	14753	15392	6491	5221	5306	7378	7749	9298	10709	11177	13466	16151
CsaV3_1G010210	chr1	6337959	6344019	-	CsaV3_1G010210	CsaV3_1G010210.1	GO:0015079(potassium ion transmembrane transporter activity);GO:0016020(membrane);GO:0071805(potassium ion transmembrane transport)	NA	NA	NA	PREDICTED: potassium transporter 11-like isoform X1 [Cucumis sativus]	NA	3.38858	4.55562	4.55	1.80218	1.63893	1.5106	1.92767	1.40213	1.43051	1.94435	2.44107	2.18124	5.36456	4.33588	5.54587	2.66817	2.16801	1.78039	2.71523	1.59339	1.74561	2.21874	2.00391	1.91254	794	1129	1150	410	350	341	419	401	428	439	547	520	1304
CsaV3_1G010220	chr1	6345216	6352400	-	CsaV3_1G010220	CsaV3_1G010220.1	GO:0015079(potassium ion transmembrane transporter activity);GO:0016020(membrane);GO:0071805(potassium ion transmembrane transport)	NA	NA	NA	PREDICTED: potassium transporter 10-like [Cucumis sativus]	NA	69.7461	69.8444	68.0731	51.9522	47.3838	52.4987	71.8327	59.3744	64.8943	29.9832	31.8011	32.4421	61.8644	58.3119	72.1579	67.7482	60.4482	59.7112	59.4589	58.8341	41.9613	37.38	35.2889	38.0109	14737	15621	15528	10659	9133	10675	14072	15322	17492	6100	6422	6978	13569
CsaV3_1G010230	chr1	6363560	6366698	-	CsaV3_1G010230	CsaV3_1G010230.1	NA	NA	NA	NA	hypothetical protein Csa_1G058060 [Cucumis sativus]	NA	4.17718	4.01296	3.72104	6.72152	4.74861	4.97802	4.92615	5.06979	3.69247	6.05983	5.70944	5.25487	4.87184	4.63074	4.59221	7.93381	8.02669	7.77138	5.36328	5.22245	6.18829	6.99486	6.42092	6.57234	880	895	846	1374	912	1009	962	1304	992	1229	1149	1126	1065
CsaV3_1G010240	chr1	6367899	6372901	-	CsaV3_1G010240	CsaV3_1G010240.1	GO:0005515(protein binding)	NA	NA	NA	PREDICTED: ankyrin repeat-containing protein At3g12360-like isoform X1 [Cucumis sativus]	NA	37.3292	39.9299	37.0005	5.86802	6.59934	5.40353	5.51686	6.03188	6.13674	18.2029	16.3642	17.5403	35.222	32.6406	32.8773	6.27813	4.71225	4.98471	4.95952	5.10191	5.01981	23.2891	21.188	23.5309	6225	7049	6662	951	1004	868	853	1229	1306	2923	2608	2978	6098
CsaV3_1G010270	chr1	6395657	6404522	-	CsaV3_1G010270	CsaV3_1G010270.1	GO:0005515(protein binding)	NA	NA	NA	PREDICTED: uncharacterized protein LOC101215460 [Cucumis sativus]	NA	13.3095	14.6717	13.6832	7.09598	7.90498	6.88258	18.2116	10.4666	14.0337	8.73523	8.48367	8.54153	10.1506	7.85522	10.7253	9.20731	7.78812	7.06173	18.0628	17.0924	11.5586	9.23797	8.53856	9.00493	2299	2683	2552	1191	1246	1145	2917	2209	3093	1453	1401	1502	1821
CsaV3_1G010280	chr1	6405494	6414026	-	CsaV3_1G010280	CsaV3_1G010280.1	GO:0005515(protein binding)	NA	NA	NA	PREDICTED: ankyrin repeat-containing protein At3g12360-like [Cucumis sativus]	NA	11.5019	12.2016	10.3623	15.4561	13.2666	12.1179	37.4694	26.6724	33.7721	12.3117	11.693	13.5528	11.2102	10.4762	10.9549	17.8523	16.7734	16.4416	43.3209	48.3432	35.4065	11.2282	10.2062	11.015	3096	3477	3012	4040	3258	3139	9351	8769	11596	3191	3008	3714	3133
CsaV3_1G010300	chr1	6422313	6425358	-	CsaV3_1G010300	CsaV3_1G010300.1	NA	00561(Glycerolipid metabolism)	K01054	EC:3.1.1.23	PREDICTED: caffeoylshikimate esterase-like [Cucumis sativus]	NA	3.60367	3.69085	3.44334	14.0884	10.0479	7.96248	43.3869	36.6802	50.2771	1.83924	1.76042	1.752	5.66012	4.62528	5.30995	12.6389	10.9765	10.2509	58.1341	50.6959	57.4154	2.59264	1.97819	1.82997	475	514	490	1800	1206	1009	5293	5894	8438	233	222	235	774
CsaV3_1G010480	chr1	6528885	6531209	-	CsaV3_1G010480	CsaV3_1G010480.1	NA	NA	NA	NA	PREDICTED: uncharacterized protein LOC101211799 [Cucumis sativus]	NA	0.812507	1.3765	1.20453	0.94991	0.761511	0.655616	1.37247	0.542011	0.993424	1.6798	1.38755	1.29693	1.96145	1.55058	1.65901	1.5539	0.803421	0.787793	1.09454	0.568727	0.426272	1.33015	1.83718	1.21693	70	124	111	79	60	54	109	57	108	138	113	113	173
CsaV3_1G010600	chr1	6601330	6606071	+	CsaV3_1G010600	CsaV3_1G010600.1	GO:0004190(aspartic-type endopeptidase activity);GO:0006508(proteolysis);GO:0006629(lipid metabolic process)	NA	NA	NA	PREDICTED: aspartic proteinase [Cucumis sativus]	NA	57.2748	63.1948	58.829	37.1525	33.3345	31.0406	66.3838	57.7733	66.2819	74.0686	75.9681	72.1716	89.5976	98.1848	93.0686	44.0531	37.2208	42.3644	69.4791	49.6539	39.9969	47.9962	48.8837	47.2274	8342	9743	9250	5254	4429	4351	8964	10277	12315	10387	10574	10700	13547
CsaV3_1G010620	chr1	6609131	6613326	-	CsaV3_1G010620	CsaV3_1G010620.1	GO:0004047(aminomethyltransferase activity);GO:0005515(protein binding);GO:0006546(glycine catabolic process);GO:0006563(L-serine metabolic process);GO:0006566(threonine metabolic process)	00630(Glyoxylate and dicarboxylate metabolism);00260(Glycine, serine and threonine metabolism);00670(One carbon pool by folate)	K00605	EC:2.1.2.10	PREDICTED: aminomethyltransferase, mitochondrial [Cucumis sativus]	NA	252.461	213.229	264.454	356.52	410.68	400.24	314.179	442.062	328.622	190.535	182.842	169.999	174.473	189.051	170.413	254.835	251.41	282.711	184.62	168.111	183.305	311.456	315.129	307.845	49244	44027	55691	67525	73071	75129	56820	105315	81773	35786	34084	33755	35329
CsaV3_1G010660	chr1	6623229	6628033	-	CsaV3_1G010660	CsaV3_1G010660.1	GO:0005507(copper ion binding);GO:0016491(oxidoreductase activity);GO:0055114(oxidation-reduction process)	NA	NA	NA	PREDICTED: L-ascorbate oxidase homolog [Cucumis sativus]	NA	0.458418	0.416773	0.403489	0.658808	0.393509	0.297388	0.357946	1.38004	0.382711	2.4251	1.9515	2.53917	0.844865	1.17904	1.0168	0.775181	0.8047	0.393771	0.683967	1.3823	3.14992	1.02514	1.74113	1.24777	78	75	74	109	61	49	57	286	83	396	316	438	149
CsaV3_1G010670	chr1	6628460	6632221	-	CsaV3_1G010670	CsaV3_1G010670.1	NA	NA	NA	NA	PREDICTED: uncharacterized protein LOC101210372 [Cucumis sativus]	NA	4.43626	4.04691	3.74478	4.76891	3.11246	3.30204	4.32634	4.0195	4.29486	3.39217	3.34866	3.954	4.43883	4.46291	4.8129	5.15086	5.0024	4.94877	4.60038	5.78881	7.90434	3.94992	3.87004	4.50512	610	589	556	636	390	437	551	675	753	449	440	553	633
CsaV3_1G010680	chr1	6632925	6636868	-	CsaV3_1G010680	CsaV3_1G010680.1	GO:0004553(hydrolase activity, hydrolyzing O-glycosyl compounds);GO:0005975(carbohydrate metabolic process)	00500(Starch and sucrose metabolism)	K19891	EC:3.2.1.39	PREDICTED: glucan endo-1,3-beta-glucosidase 1 [Cucumis sativus]	NA	4.14323	4.29986	3.88359	4.50828	4.54633	4.26987	4.42413	4.37248	4.79737	5.61591	4.82249	5.3202	4.24743	4.25432	4.74375	5.38467	5.45884	4.75225	5.10287	4.08966	4.98469	5.44535	6.28762	5.64861	771	847	780	815	772	765	763	994	1139	1006	858	1008	821
CsaV3_1G010690	chr1	6638465	6641941	-	CsaV3_1G010690	CsaV3_1G010690.1	GO:0016671(oxidoreductase activity, acting on a sulfur group of donors, disulfide as acceptor);GO:0019419(sulfate reduction);GO:0045454(cell redox homeostasis)	00920(Sulfur metabolism)	K05907	EC:1.8.4.9	PREDICTED: 5'-adenylylsulfate reductase 1, chloroplastic [Cucumis sativus]	NA	1.57648	1.40524	1.41974	53.5757	62.8987	63.6838	41.3363	65.7066	46.7957	16.9873	21.7293	21.2933	1.25323	1.40097	1.32558	64.4172	59.5645	62.8673	35.5404	28.257	33.259	21.9618	17.7656	18.8788	288	272	280	9495	10472	11186	6996	14648	10896	2986	3791	3957	238
CsaV3_1G010700	chr1	6646583	6652442	+	CsaV3_1G010700	CsaV3_1G010700.1	GO:0004462(lactoylglutathione lyase activity);GO:0005975(carbohydrate metabolic process);GO:0006090(pyruvate metabolic process);GO:0046872(metal ion binding)	00620(Pyruvate metabolism)	K01759	EC:4.4.1.5	PREDICTED: putative lactoylglutathione lyase [Cucumis sativus]	NA	2.50384	2.542	2.45476	3.78282	3.23834	3.78677	7.21532	7.7608	9.09779	2.92977	2.93605	3.27064	1.51432	1.34537	1.69657	6.09967	5.37583	5.2816	12.7678	19.7515	18.0297	6.85221	5.0144	4.61587	731	786	774	1072	863	1064	1953	2767	3387	824	819	972	459
CsaV3_1G010710	chr1	6649856	6652442	-	CsaV3_1G010710	CsaV3_1G010710.1	NA	04136(Autophagy - other eukaryotes)	K08341	NA	PREDICTED: autophagy-related protein 8C [Cucumis melo]	NA	77.3411	83.1188	74.5873	66.0948	54.3213	71.2099	87.7942	87.2186	84.7488	54.5223	61.8036	58.5934	81.7998	73.0208	74.5893	85.7866	88.8932	88.8442	119.93	105.485	116.41	62.6883	70.4114	65.7003	6265	7127	6523	5199	4014	5551	6594	8629	8758	4253	4785	4832	6879
CsaV3_1G010730	chr1	6660711	6661946	-	CsaV3_1G010730	CsaV3_1G010730.1	NA	NA	NA	NA	PREDICTED: uncharacterized protein LOC101208118 [Cucumis sativus]	NA	6.83392	7.67745	7.02335	1.66596	1.82438	2.32373	1.06593	1.10468	0.741771	6.30227	6.78971	4.8614	6.69675	7.31026	6.53695	2.52838	1.17962	1.9452	1.40955	1.07164	1.19136	5.62274	5.52677	5.87999	506	602	561	120	124	166	74	100	70	449	480	366	515
CsaV3_1G010740	chr1	6666087	6677093	-	CsaV3_1G010740	CsaV3_1G010740.1	GO:0004373(glycogen (starch) synthase activity);GO:0005982(starch metabolic process);GO:0005985(sucrose metabolic process);GO:2001070(starch binding)	00500(Starch and sucrose metabolism)	K00703	EC:2.4.1.21	PREDICTED: starch synthase 3, chloroplastic/amyloplastic [Cucumis sativus]	NA	49.35	48.405	49.0365	47.7747	50.4774	48.0474	42.9345	43.3307	41.4486	49.6015	44.4058	46.1716	47.6224	49.1293	47.7849	44.4961	45.5943	47.5315	33.7199	36.8797	36.3092	54.3117	49.6502	55.0558	13895	14427	14906	13062	12965	13019	11208	14901	14888	13448	11949	13234	13920
CsaV3_1G010750	chr1	6678624	6679745	-	CsaV3_1G010750	CsaV3_1G010750.1	GO:0015986(ATP synthesis coupled proton transport);GO:0045261(proton-transporting ATP synthase complex, catalytic core F(1));GO:0046933(proton-transporting ATP synthase activity, rotational mechanism)	00190(Oxidative phosphorylation);00195(Photosynthesis)	K02115	NA	PREDICTED: ATP synthase gamma chain, chloroplastic [Cucumis sativus]	NA	447.917	424.881	484.201	704.185	807.374	816.869	424.654	573.775	406.569	522.822	467.839	456.613	465.741	462.869	444.009	565.711	558.175	620.075	251.005	293.331	348.564	559.618	583.419	633.035	33698	33837	39329	51442	55408	59141	29622	52723	39021	37874	33637	34970	36375
CsaV3_1G010760	chr1	6680731	6681883	-	CsaV3_1G010760	CsaV3_1G010760.1	GO:0005515(protein binding)	NA	NA	NA	hypothetical protein Csa_1G062940 [Cucumis sativus]	NA	9.03489	7.50092	9.3744	3.70853	2.77657	3.35433	2.05093	2.30281	2.69342	6.02593	6.27895	6.48329	3.91408	4.21587	5.19329	3.8535	1.95262	3.75984	1.93965	1.83594	3.53963	9.17283	7.66745	9.36598	637	560	713	254	179	228	134	199	242	409	423	465	287
CsaV3_1G010770	chr1	6682265	6682861	-	CsaV3_1G010770	CsaV3_1G010770.1	NA	NA	NA	NA	hypothetical protein Csa_1G062950 [Cucumis sativus]	NA	6.89551	4.3387	6.57803	2.65012	3.01374	2.09831	1.40111	0.662962	1.76368	3.785	2.33134	2.91671	5.51572	5.24134	4.45763	2.36244	2.04307	2.44558	1.32546	1.10919	1.72125	6.00479	2.97835	4.85423	277	184	285	104	111	81	53	33	91	146	90	119	230
CsaV3_1G010780	chr1	6689353	6691943	+	CsaV3_1G010780	CsaV3_1G010780.1	GO:0004601(peroxidase activity);GO:0006979(response to oxidative stress);GO:0020037(heme binding);GO:0055114(oxidation-reduction process)	00940(Phenylpropanoid biosynthesis)	K00430	EC:1.11.1.7	PREDICTED: peroxidase 42 [Cucumis sativus]	NA	417.208	405.383	422.498	181.426	187.493	136.854	150.22	156.881	154.06	234.175	224.249	234.425	400.716	446.3	535.166	173.678	137.097	147.476	112.627	142.839	205.242	264.68	270.792	270.735	57992	59647	63404	24487	23773	18307	19360	26634	27319	31343	29789	33171	57823
CsaV3_1G010800	chr1	6701902	6703000	-	CsaV3_1G010800	CsaV3_1G010800.1	NA	NA	NA	NA	PREDICTED: uncharacterized protein LOC101209631 [Cucumis sativus]	NA	28.5212	26.2524	31.9443	10.7928	11.5567	11.3357	2.2044	2.88219	2.38631	38.1915	36.2215	39.2276	19.3761	19.1229	15.5059	10.001	10.43	10.3048	1.76055	3.04622	2.22624	89.1193	86.2972	89.653	1400	1364	1693	515	518	536	101	173	150	1805	1700	1960	988
CsaV3_1G010810	chr1	6714555	6715197	+	CsaV3_1G010810	CsaV3_1G010810.1	NA	NA	NA	NA	PREDICTED: uncharacterized protein LOC105435046 [Cucumis sativus]	NA	2.82951	1.88373	3.62547	3.26432	1.01885	2.54885	5.10857	6.87553	4.4647	5.62373	9.06682	4.74266	4.10452	3.35067	2.87976	7.96553	5.13211	6.08293	13.8528	6.41626	5.26049	7.2784	4.4627	3.44299	72	51	99	80	24	62	120	212	144	137	218	122	108
CsaV3_1G010820	chr1	6719456	6724423	+	CsaV3_1G010820	CsaV3_1G010820.1	NA	NA	NA	NA	PREDICTED: uncharacterized GPI-anchored protein At1g61900 [Cucumis sativus]	NA	14.245	12.6305	14.3187	12.3151	13.4661	13.2752	6.58491	8.907	6.93042	20.6462	20.0196	22.4163	12.3791	13.6913	15.6452	13.506	12.7509	15.1515	5.77252	6.75678	9.19887	28.3053	25.7707	30.7557	2185	2051	2371	1834	1884	1960	937	1669	1356	3049	2934	3500	1971
CsaV3_1G010840	chr1	6728091	6732048	-	CsaV3_1G010840	CsaV3_1G010840.1	GO:0016226(iron-sulfur cluster assembly)	NA	NA	NA	PREDICTED: UPF0051 protein ABCI8, chloroplastic [Cucumis sativus]	NA	125.445	125.024	129.78	125.956	130.577	132.019	114.759	118.206	111.539	165.649	163.837	168.578	143.433	150.964	140.831	129.946	130.164	133.747	91.2449	91.4733	106.533	132.659	133.309	130.101	18741	19772	20933	18272	17795	18980	15896	21569	21258	23829	23391	25637	22245
CsaV3_1G010850	chr1	6732660	6737243	-	CsaV3_1G010850	CsaV3_1G010850.1	GO:0003676(nucleic acid binding)	03013(RNA transport)	K03231	NA	PREDICTED: polyadenylate-binding protein RBP45 isoform X4 [Cucumis sativus]	NA	253.245	272.027	264.067	138.777	131.274	138.537	229.118	176.795	208.399	219.687	210.964	224.744	274.948	268.506	291.912	159.272	153.581	149.35	226.834	191.364	169.236	161.331	149.538	157.598	35303	40141	39743	18785	16693	18585	29614	30102	37062	29489	28105	31893	39790
CsaV3_1G010860	chr1	6744164	6745308	+	CsaV3_1G010860	CsaV3_1G010860.1	NA	04141(Protein processing in endoplasmic reticulum)	K13993	NA	PREDICTED: 15.4 kDa class V heat shock protein [Cucumis sativus]	NA	10.9137	9.47989	11.5292	90.6689	102.076	94.6446	69.7943	76.2736	71.8093	6.434	7.32232	5.24123	8.17174	8.02038	8.27431	72.5467	64.6153	65.1055	73.9073	94.6701	96.2565	10.1312	8.60635	7.92698	772	710	880	6223	6581	6437	4574	6584	6475	438	495	378	600
CsaV3_1G010870	chr1	6746292	6755654	-	CsaV3_1G010870	CsaV3_1G010870.1	GO:0005515(protein binding);GO:0007051(spindle organization)	NA	NA	NA	PREDICTED: abnormal spindle-like microcephaly-associated protein homolog isoform X1 [Cucumis sativus]	NA	0.077665	0.033364	0.04372	0.037794	0.056341	0.024133	0.278448	0.201863	0.245225	0.121421	0.061739	0.081146	0.073604	0.179917	0.141714	0.185735	0.084221	0.191128	0.423482	0.340493	0.087708	0.117183	0.070282	0.183022	25	12	16	12	17	8	83	79	100	38	19	27	25
CsaV3_1G010880	chr1	6757599	6761149	-	CsaV3_1G010880	CsaV3_1G010880.1	NA	NA	NA	NA	PREDICTED: tobamovirus multiplication protein 1 [Cucumis sativus]	NA	139.8	152.135	146.715	115.427	111.897	128.059	133.633	118.804	130.33	106.432	97.5421	106.038	164.159	159.706	171.163	112.987	106.541	112.136	147.353	143.41	125.467	100.18	102.765	104.085	8156	9395	9241	6539	5955	7189	7228	8465	9700	5979	5438	6297	9942
CsaV3_1G010890	chr1	6762914	6766329	+	CsaV3_1G010890	CsaV3_1G010890.1	GO:0005515(protein binding)	NA	NA	NA	PREDICTED: pentatricopeptide repeat-containing protein At1g61870, mitochondrial [Cucumis sativus]	NA	5.45518	6.237	4.40099	12.3868	12.0863	12.3212	9.94949	8.41018	9.32621	10.074	10.3978	9.65562	7.32855	6.4734	6.55381	13.6264	15.3349	13.7775	9.82507	9.89187	11.3028	9.03366	9.21724	8.44003	1219	1475	1061	2686	2462	2648	2060	2294	2657	2166	2219	2195	1699
CsaV3_1G010910	chr1	6767200	6776100	-	CsaV3_1G010910	CsaV3_1G010910.1	GO:0005488(binding);GO:0006629(lipid metabolic process)	NA	NA	NA	PREDICTED: phospholipase A I isoform X1 [Cucumis sativus]	NA	1.08905	1.18154	0.673661	0.909106	1.22166	1.35549	1.40847	1.207	1.22182	0.900676	1.04482	1.17448	0.889391	0.907374	0.71441	1.92186	1.91796	1.87676	1.44216	2.14202	2.45538	1.87913	1.96918	1.65976	343	393	229	278	350	410	411	464	490	273	314	376	290
CsaV3_1G010930	chr1	6776617	6781115	+	CsaV3_1G010930	CsaV3_1G010930.1	GO:0001522(pseudouridine synthesis);GO:0003723(RNA binding);GO:0009982(pseudouridine synthase activity)	NA	NA	NA	PREDICTED: RNA pseudouridine synthase 6, chloroplastic isoform X2 [Cucumis sativus]	NA	5.41226	5.92752	5.74639	5.63743	5.49088	5.2433	6.77517	6.31014	7.5675	5.72992	6.50083	5.81862	4.41929	4.85474	4.35447	8.18094	8.78083	7.28496	6.86227	8.88553	10.4498	10.4663	9.10856	10.2901	743	861	852	751	688	693	862	1058	1325	757	853	813	630
CsaV3_1G010940	chr1	6780655	6781096	-	CsaV3_1G010940	CsaV3_1G010940.1	NA	NA	NA	NA	hypothetical protein Csa_1G063640 [Cucumis sativus]	NA	2.14792	2.94541	2.27502	3.7291	2.35683	3.41213	3.30913	4.67362	4.6541	4.40306	2.51523	2.6912	1.99848	2.60732	1.11078	2.58029	4.88862	4.79137	7.05236	6.81441	10.1345	7.06763	8.37472	7.42794	45	65	51	76	45	69	64	119	124	88	50	57	43
CsaV3_1G010950	chr1	6784258	6789443	+	CsaV3_1G010950	CsaV3_1G010950.1	GO:0001522(pseudouridine synthesis);GO:0003723(RNA binding);GO:0009982(pseudouridine synthase activity)	00500(Starch and sucrose metabolism);00460(Cyanoamino acid metabolism);00940(Phenylpropanoid biosynthesis)	K05350	EC:3.2.1.21	PREDICTED: RNA pseudouridine synthase 6, chloroplastic isoform X1 [Cucumis sativus]	NA	15.5145	14.2307	14.1329	9.08131	8.83708	8.56141	7.52329	6.85381	8.31114	10.5118	9.13726	9.55148	10.0954	10.1456	10.0049	10.8549	10.4233	10.7403	7.62497	9.64745	8.89021	11.2496	11.0973	12.2509	2327	2259	2288	1323	1209	1236	1046	1256	1590	1518	1310	1458	1572
CsaV3_1G010960	chr1	6790335	6793640	-	CsaV3_1G010960	CsaV3_1G010960.1	GO:0004553(hydrolase activity, hydrolyzing O-glycosyl compounds);GO:0005975(carbohydrate metabolic process)	00500(Starch and sucrose metabolism);00460(Cyanoamino acid metabolism);00940(Phenylpropanoid biosynthesis)	K05350	EC:3.2.1.21	PREDICTED: beta-glucosidase 47 [Cucumis sativus]	NA	7.14796	7.2504	6.61572	5.2745	4.89458	3.88652	4.12505	3.85348	3.6265	5.54162	5.9283	5.52362	6.19832	5.38568	5.42293	4.37021	4.10209	3.6198	3.36021	3.97869	4.04992	4.07081	3.06825	4.46394	704	755	703	504	440	368	377	463	456	525	558	554	633
CsaV3_1G011000	chr1	6830012	6833701	-	CsaV3_1G011000	CsaV3_1G011000.1	NA	NA	NA	NA	PREDICTED: CRIB domain-containing protein RIC10 [Cucumis sativus]	NA	2.44772	2.65256	2.80693	1.77973	2.28067	1.97762	1.01651	1.1619	1.13072	2.51957	3.11311	2.53423	2.32439	2.54921	2.42168	2.68728	2.35668	2.71606	1.28001	0.691119	1.71957	5.96059	6.07375	5.04299	345	396	427	244	294	269	133	200	204	342	420	364	340
CsaV3_1G011010	chr1	6836042	6837728	-	CsaV3_1G011010	CsaV3_1G011010.1	NA	00510(N-Glycan biosynthesis);04141(Protein processing in endoplasmic reticulum)	K12669	NA	PREDICTED: nuclear transport factor 2 [Cucumis sativus]	NA	7.06975	5.96737	5.55189	3.98294	4.70044	4.31987	3.68877	6.04243	5.1708	4.48002	3.92257	4.11587	4.56958	5.57706	4.48365	7.49798	8.12429	8.27006	4.75816	6.28367	6.35095	4.71919	5.27927	6.40728	616	550	522	337	374	362	298	643	575	376	327	365	413
CsaV3_1G011020	chr1	6840685	6844991	+	CsaV3_1G011020	CsaV3_1G011020.1	GO:0004553(hydrolase activity, hydrolyzing O-glycosyl compounds);GO:0005618(cell wall);GO:0010411(xyloglucan metabolic process);GO:0016762(xyloglucan:xyloglucosyl transferase activity);GO:0042546(cell wall biogenesis);GO:0048046(apoplast)	NA	NA	NA	PREDICTED: LOW QUALITY PROTEIN: polyubiquitin-like [Cucumis sativus]	NA	24.4255	23.3991	23.7881	67.4972	93.4308	68.1385	143.882	132.687	264.653	70.5532	54.0208	55.589	12.8282	9.52861	10.949	86.7195	110.318	94.4088	345.666	283.801	313.354	114.79	138.348	144.266	6440	6531	6772	17280	22470	17289	35172	42727	89015	17912	13612	14920	3512
CsaV3_1G011030	chr1	6843101	6845023	-	CsaV3_1G011030	CsaV3_1G011030.1	GO:0005515(protein binding)	NA	NA	NA	polyubiquitin-like protein [Cinnamomum micranthum f. kanehirae]	NA	180.697	178.584	184.218	978.215	796.153	860.418	1098.96	1371.64	958.867	1110.02	1275.14	1217.65	313.056	364.467	291.407	1086.18	1023.75	1033.13	1170.86	1563.11	1924.29	1135.25	1100.74	1001.84	20392	21333	22445	107190	81956	93440	114985	189054	138043	120617	137518	139879	36675
CsaV3_1G011040	chr1	6846016	6851074	-	CsaV3_1G011040	CsaV3_1G011040.1	NA	NA	NA	NA	PREDICTED: chaperone protein dnaJ 50 [Cucumis sativus]	NA	8.17187	10.0588	8.81636	26.2897	26.2307	29.1478	25.6807	26.2553	26.756	8.5809	10.5192	8.7013	11.6155	9.90705	11.0063	27.0089	25.596	24.8433	31.6037	37.8674	43.5211	11.858	11.9625	12.8868	1057	1378	1232	3302	3095	3629	3080	4148	4415	1069	1301	1146	1560
CsaV3_1G011060	chr1	6856248	6861367	+	CsaV3_1G011060	CsaV3_1G011060.1	GO:0016491(oxidoreductase activity);GO:0055114(oxidation-reduction process)	00904(Diterpenoid biosynthesis)	K04125	EC:1.14.11.13	PREDICTED: gibberellin 2-beta-dioxygenase 8 [Cucumis sativus]	NA	7.69737	6.50911	7.08411	22.7219	25.6234	31.5327	11.1046	16.0738	11.1908	4.0488	3.7801	3.4701	4.14222	3.80595	4.03334	22.1081	16.1609	18.3737	6.61509	13.8438	26.1695	7.3227	8.62439	8.73054	821	735	816	2353	2492	3236	1098	2094	1523	416	386	377	459
CsaV3_1G011070	chr1	6862524	6864548	+	CsaV3_1G011070	CsaV3_1G011070.1	GO:0005524(ATP binding);GO:0016772(transferase activity, transferring phosphorus-containing groups)	NA	NA	NA	PREDICTED: probable pyruvate, phosphate dikinase regulatory protein, chloroplastic [Cucumis sativus]	NA	3.9582	3.33828	3.85689	21.9749	22.9164	24.8017	15.4546	15.2938	16.0599	4.52977	4.10457	2.54668	4.10043	3.49288	3.29738	20.0995	22.568	17.9147	18.1783	25.0724	31.4912	4.2061	3.78959	4.22809	455	407	479	2453	2403	2744	1647	2147	2355	502	451	298	490
[truncated: 15,804 more rows]
[truncated: 11 more columns]

## Sheet: Sheet2
Table S2. Summary of the DEGs detected in LC0 vs. L0 pairwise comparison.
[truncated: 657 more rows]

## Sheet: Sheet3
Table S3. Summary of the DEGs detected in LC3 vs. L3 pairwise comparison.
[truncated: 1,275 more rows]

## Sheet: Sheet4
Table S4. Summary of the DEGs detected in LC12 vs. L12 pairwise comparison.
[truncated: 1,123 more rows]

## Sheet: Sheet5
Table S5. Summary of the DEGs detected in LC24 vs. L24 pairwise comparison.
[truncated: 958 more rows]

[truncated: 10 more sheets: Sheet6, Sheet7, Sheet8, Sheet9, Sheet10, Sheet11, Sheet12, Sheet13, Sheet14, Sheet15]
